# Supplementary material for: Ursolic acid ameliorates ocular surface dysfunction in dry eye via targeting EGFR/RAS/RAF/MAP2K1/MAPK1 pathway
Source: J Pharm Anal. 2025 Apr 3;15(11):101294. doi: 10.1016/j.jpha.2025.101294 (PMC12702019; doi:10.1016/j.jpha.2025.101294)
Supplement: Multimedia component 1 [file mmc1.zip]

Archive with 6 entries (6 files):
- JPHA_101294 Supplementary Data/Original Data.docx
- JPHA_101294 Supplementary Data/Supplementary Data 1.xlsx
- JPHA_101294 Supplementary Data/Supplementary Data 2.xlsx
- JPHA_101294 Supplementary Data/Supplementary Data 3.xlsx
- JPHA_101294 Supplementary Data/Supplementary Data 4.xlsx
- JPHA_101294 Supplementary Data/Supplementary Figures.docx
