# Supplementary material for: Ursolic acid ameliorates ocular surface dysfunction in dry eye via targeting EGFR/RAS/RAF/MAP2K1/MAPK1 pathway
Source: J Pharm Anal. 2025 Apr 3;15(11):101294. doi: 10.1016/j.jpha.2025.101294 (PMC12702019; doi:10.1016/j.jpha.2025.101294)
Supplement: Multimedia component 1 [file mmc1.zip › JPHA_101294 Supplementary Data/Supplementary Data 1.xlsx]

## Sheet: TCMSP-49
ATF2
BAX
BCL2
BCL2L1
BIRC5
CASP1
CASP3
CASP8
CASP9
CCND1
CCND2
CDKN1A
CREB1
CSF2
CTSB
DUOX2
ENPP7
FASLG
FASN
GAP43
ICAM1
IL1B
IL6
INPPL1
LITAF
MAPK8
MAPK8IP2
MCL1
MMP1
MMP10
MMP2
MMP3
MMP9
NFKBIA
NOS3
PECAM1
PLAU
PRKCG
PTGER3
PTGS1
PTGS2
PTPN1
PTPN6
RELA
SELE
STAT3
TNF
TP53
VEGFA

## Sheet: SWISS-100
PTGS2
PLA2G1B
HSD11B1
ACP1
HSD11B2
NR3C1
FABP3
PTPN6
CDC25B
PTPN2
FABP4
PDE4D
NR3C2
PREP
POLB
NPC1L1
SLC6A3
SAE1 UBA2
SCD
CES2
CYP19A1
FNTA FNTB
FAAH
ESR2
LTB4R
PPARD
FFAR1
G6PD
CDC25A
PTPN11
CD81
PPARG
PTGES
NOS2
SIGMAR1
PTGS1
PTPN1
CYP51A1
SERPINA6
SHBG
FABP1
CYP17A1
PPARA
AKR1B10
AR
RORC
TERT
FABP5
PTPRF
ADORA3
SLC6A4
CYP2C19
TOP1
PGR
NR1H3
PRKCH
PTGER2
HMGCR
CHRM2
SLC6A2
ALOX5
GRIK1
GRIK2
PTGER4
HSF1
RORA
GPBAR1
NR1H4
NR1I3
CES1
BACE1
MDM2
TRPV1
POLA1
SLC22A6
BCHE
PTGIR
TOP2A
ESR1
PTGDR2
CNR1
AGTR1
ALOX5AP
MAPK3
IL6
GLUL
MMP3
MMP1
MMP2
IDO1
PTGER1
SRD5A2
ITGAL
SREBF2
ACHE
AMPD2
CTSA
EDNRA
ECE1
SRD5A1

## Sheet: HERB-69
SYP
RRN3
MAPK8
CDKN1A
DNMT1
COL11A2
MSTN
NFKBIA
WDR12
PMAIP1
NR3C1
NOP2
RELA
FOXO3
EGFR
GLRX
EP300
EZR
MAPK1
MAPK9
CHUK
BCL2
TRIM63
BBC3
LRRK2
AKT1
MAPK14
CASP8
MAPK3
MAP2K2
CEBPA
MAP2K1
IL6
NFKB1
NOX4
IGFBP1
TCF4
CASP9
BRAF
CASP3
KRAS
CCL2
EZH2
CT45A2
BCL2L1
CTNNB1
TNF
FBXO30
MCL1
MMP9
CYCS
PTGS2
EIF2AK3
ICAM1
CCND1
H3P16
STAT3
TP53
VEGFA
CFLAR
BIRC5
MTOR
PIK3CA
PIK3CB
PIK3CD
PIK3CG
IKBKB
INS
IGF1

## Sheet: PharmMapper-133
BACE1
CA2
BMP2
TNNC1
PPP5C
HSD11B1
MAPK8
MMP3
MAPKAPK2
PDPK1
MAPK10
ANXA5
HSD17B11
ALB
ADH1B
PDE4B
HSD17B1
CASP7
CCNA2
PGR
BCHE
PIM1
CHEK1
PDE4D
CFB
PARP1
RORA
GC
MAPK1
CES1
ITGAL
APOA2
MAOB
ADAM17
TTR
STS
MAPK14
KIF11
ESR1
KDR
SRC
MMP13
THRB
ESRRG
AKR1C2
PPIA
CA1
F2
GSTP1
CDK2
PLA2G10
AR
PPARG
TRAPPC3
DPP4
KIF5B
SHBG
MMP8
AURKA
HDAC8
EGFR
CLPP
DUSP6
RXRA
MMP12
GSR
Esr2
SEC14L2
TYMS
GSTA1
PTPN11
NR3C2
REN
AKR1C1
AKR1B1
HSPA8
CFD
DHODH
SORD
PDK2
NQO1
F10
IGF1R
PLA2G2A
TTPA
HSP90AA1
F7
EPHX2
LCK
NR1H4
MDM2
FABP7
WAS
CTSB
MIF
PGF
PDE3B
RBP4
PPARA
ADH1C
FGFR2
NOS3
AKR1C3
YARS1
ADH5
PRKACA
ERBB4
FABP4
PPARD
TGFBR1
PTPN1
GSK3B
NR1I3
SYK
EPHB4
ADK
SULT1E1
FABP3
NR1I2
CTNNA1
FABP6
FABP5
MAP2K1
THRA
PNMT
FNTA
IGF1
ABO
SULT2B1
MTHFD1
RARG
NR3C1
FKBP1A

## Sheet: Drug target union deduplication
ATF2
BAX
CASP1
CCND2
CREB1
CSF2
DUOX2
ENPP7
FASLG
FASN
GAP43
IL1B
INPPL1
LITAF
MAPK8IP2
MMP10
PECAM1
PLAU
PRKCG
PTGER3
SELE
ACHE
ACP1
ADORA3
AGTR1
AKR1B10
ALOX5
ALOX5AP
AMPD2
CD81
CDC25A
CDC25B
CES2
CHRM2
CNR1
CTSA
CYP17A1
CYP19A1
CYP2C19
CYP51A1
ECE1
EDNRA
ESR2
FAAH
FABP1
FFAR1
FNTA FNTB
G6PD
GLUL
GPBAR1
GRIK1
GRIK2
HMGCR
HSD11B2
HSF1
IDO1
LTB4R
NOS2
NPC1L1
NR1H3
PLA2G1B
POLA1
POLB
PREP
PRKCH
PTGDR2
PTGER1
PTGER2
PTGER4
PTGES
PTGIR
PTPN2
PTPRF
RORC
SAE1 UBA2
SCD
SERPINA6
SIGMAR1
SLC22A6
SLC6A2
SLC6A3
SLC6A4
SRD5A1
SRD5A2
SREBF2
TERT
TOP1
TOP2A
TRPV1
AKT1
BBC3
BRAF
CCL2
CEBPA
CFLAR
CHUK
COL11A2
CT45A2
CTNNB1
CYCS
DNMT1
EIF2AK3
EP300
EZH2
EZR
FBXO30
FOXO3
GLRX
H3P16
IGFBP1
IKBKB
INS
KRAS
LRRK2
MAP2K2
MAPK9
MSTN
MTOR
NFKB1
NOP2
NOX4
PIK3CA
PIK3CB
PIK3CD
PIK3CG
PMAIP1
RRN3
SYP
TCF4
TRIM63
WDR12
ABO
ADAM17
ADH1B
ADH1C
ADH5
ADK
AKR1B1
AKR1C1
AKR1C2
AKR1C3
ALB
ANXA5
APOA2
AURKA
BMP2
CA1
CA2
CASP7
CCNA2
CDK2
CFB
CFD
CHEK1
CLPP
CTNNA1
DHODH
DPP4
DUSP6
EPHB4
EPHX2
ERBB4
Esr2
ESRRG
F10
F2
F7
FABP6
FABP7
FGFR2
FKBP1A
FNTA
GC
GSK3B
GSR
GSTA1
GSTP1
HDAC8
HSD17B1
HSD17B11
HSP90AA1
HSPA8
IGF1R
KDR
KIF11
KIF5B
LCK
MAOB
MAPK10
MAPKAPK2
MIF
MMP12
MMP13
MMP8
MTHFD1
NQO1
NR1I2
PARP1
PDE3B
PDE4B
PDK2
PDPK1
PGF
PIM1
PLA2G10
PLA2G2A
PNMT
PPIA
PPP5C
PRKACA
RARG
RBP4
REN
RXRA
SEC14L2
SORD
SRC
STS
SULT1E1
SULT2B1
SYK
TGFBR1
THRA
THRB
TNNC1
TRAPPC3
TTPA
TTR
TYMS
WAS
YARS1
MMP1
MMP2
PTGS1
PTPN6
BCL2
BCL2L1
BIRC5
CASP3
CASP8
CASP9
CCND1
CDKN1A
ICAM1
MCL1
MMP9
NFKBIA
RELA
STAT3
TNF
TP53
VEGFA
CTSB
NOS3
MAPK3
AR
BACE1
BCHE
CES1
ESR1
FABP3
FABP4
FABP5
HSD11B1
ITGAL
MDM2
NR1H4
NR1I3
NR3C2
PDE4D
PGR
PPARA
PPARD
PPARG
PTPN11
RORA
SHBG
EGFR
IGF1
MAP2K1
MAPK1
MAPK14
IL6
PTGS2
MMP3
PTPN1
MAPK8
NR3C1
