# Supplementary material for: Ursolic acid ameliorates ocular surface dysfunction in dry eye via targeting EGFR/RAS/RAF/MAP2K1/MAPK1 pathway
Source: J Pharm Anal. 2025 Apr 3;15(11):101294. doi: 10.1016/j.jpha.2025.101294 (PMC12702019; doi:10.1016/j.jpha.2025.101294)
Supplement: Multimedia component 1 [file mmc1.zip › JPHA_101294 Supplementary Data/Supplementary Data 2.xlsx]

## Sheet: OMIM-42
ADA2
AQP3
AQP5
ATP5F1D
CCR5
CECR2
CHRM3
CORIN
CTCFL
EDA2R
ELOVL4
ESR1
ESR2
EYA1
EYA2
EYA3
EYA4
EYS
FGF10
GPR135
HLA-DRA
HPS5
HPS6
ICAM1
IFNG
LACRT
LAMA5
LMOD1
MUC16
NFKB1
NLRP3
NRCAM
OFD1
RHO
OPN5
RPGR
SCN9A
SHOX
SOX3
SRPX
TLR3
TP63

## Sheet: Geen MAP-159
ABCC11
AGO61
AGTIL
AI2A5
AIED
AIM1
ASIP
ATN
B3GALNT2
B3GNT1
B4GAT1
BED
BOCA
BOR
BOS1
BTRC2
BTRCP2
C3orf39
CACNA1F
CAS2
CECR
CES
CMD1X
CMM5
CMM8
CORDX3
CRPPA
CSNB2
CSNB2A
D15S12
DAG
DAG1
DCUA
EWWD
EYA1
EYCL3
EYS
FBXW11
FBXW1B
FCMD
FKRP
FKTN
FPHH
FRMD5
GMPPB
GP75
GTDC2
HCL3
HERC2
HIDEA
HYC2
IGAT
IGNT
IRF4
ISPD
KIAA0609
KIAA1851
KITLG
LARGE
LCAT
LGMDR11
LGMDR13
LGMDR14
LGMDR15
LGMDR16
LGMDR19
LGMDR20
LGMDR9
LSIRF
MATP
MC1R
MDC1C
MDC1D
MDDGA1
MDDGA10
MDDGA11
MDDGA12
MDDGA13
MDDGA14
MDDGA2
MDDGA3
MDDGA4
MDDGA5
MDDGA6
MDDGA7
MDDGA8
MDDGA9
MDDGB1
MDDGB14
MDDGB2
MDDGB3
MDDGB4
MDDGB5
MDDGB6
MDDGC1
MDDGC12
MDDGC14
MDDGC2
MDDGC3
MDDGC4
MDDGC5
MDDGC7
MDDGC8
MDDGC9
MEB
MGC39558
MGF
MNDEC
MPDZ
MRP8
MRT38
MUPP1
NCKX4
NCKX5
NEDBEH
NEDEMA
NEDJED
OA2
OCA1A
OCA2
OCA4
OCA6
OFC1
P
P4HTM
PED
PH4
POMGNT1
POMGNT2
POMK
POMT1
POMT2
RERE
RP25
RP76
RXYLT1
SCF
SF
SGK196
SHEP1
SHEP10
SHEP11
SHEP2
SHEP3
SHEP4
SHEP5
SHEP6
SHEP7
SHEP8
SHEP9
SLC24A4
SLC24A5
SLC45A2
TMEM5
TPC2
TPCN2
TYR
TYRP1
WW

## Sheet: GeneCards-1034
PAX6
POMGNT1
LARGE1
FKTN
PITX2
TYR
FKRP
ABCA4
OCA2
POMT1
CRYAA
RPE65
FOXC1
MC1R
EYS
SOX2
LCAT
CACNA1F
OTX2
IL6
CRB1
TNF
ERCC6
RHO
CNGB3
EYA1
BEST1
TBCE
MITF
SIX6
ERCC2
IL10
VSX2
MYOC
TYRP1
SHH
GJB2
FOXE3
VEGFA
GJA1
RDH12
CYP1B1
LRAT
FBN1
BRAF
SIX3
RB1
RBP4
FGFR2
CRX
CHD7
SERPINF1
PRPH2
IMPG2
CNGA3
PAX2
CEP290
CFH
COL2A1
NR2E3
GJA8
FGF10
RS1
APOE
ALMS1
KITLG
SLC45A2
NOD2
ABCC6
ERCC4
FGFR3
AQP5
FGFR1
MUC5AC
MIP
USH2A
IL1B
NF1
ERCC3
KRAS
BAP1
TGFB2
IFNG
ADA2
ALB
IRF4
BDNF
ELN
GPHN
GUCY2D
ERCC1
TP63
INS
RPGR
RAX
RBP3
ERCC8
CXCL8
ELOVL4
NGF
FLG
TP53
SAG
RLBP1
CTLA4
BMP4
SDHA
NLRP3
HSPG2
EGF
WNT10A
NRAS
CRYBA1
MAP2K1
TTR
MMP9
GPR143
TERT
HLA-DRB1
ICAM1
MPDZ
CTNNB1
LTF
KIF21A
HRAS
PDE6B
FZD4
IGF1
XPA
NRL
ATOH7
PTEN
OFD1
MT-TL1
HESX1
RARB
PEX7
CRYBA4
CDKN2A
LRP5
CDKL5
CACNA1A
IL13
GBA1
MPLKIP
SOX10
MBTPS2
FGF8
LACRT
COL18A1
MUC1
SPTAN1
ERCC5
FGF2
IL1A
ROM1
SOX2-OT
IL17A
CCR6
GNAQ
TWIST2
HMCN1
PAX3
MERTK
HLA-B
PDE6A
TGFBI
SREBF1
BBS10
PHYH
GSN
MAPT
FAS
ARMS2
OPTN
FSCN2
ALDH3A2
ATXN2
MAP2K2
ASIP
RP2
BFSP2
SCN9A
DDB2
POLG
GNA11
PIK3CA
MT-ATP6
PLG
KIF11
HTRA1
MYO7A
XPC
PHOX2A
JAG1
GNAT2
MMP2
PRPF31
MAPK1
CHM
TLR4
BRCA2
EDARADD
EP300
OPN1LW
SCN1A
RAF1
MIR34A
WT1
PTPN22
FRMD7
IGF2
PTPN11
CRP
SRD5A3
COL1A1
GTF2H5
SLC2A1
MAB21L1
POLR1C
RNU4ATAC
STRA6
INPP5E
KRT12
GFAP
AKT1
IFT140
NDUFAF2
IMPG1
VIM
IL4
CHN1
MYH3
CD4
ANKRD11
ACTG1
RCVRN
POLH
RET
CDH1
TGFB1
GRK1
SERPINA3
TIMP3
CDK4
PTCH1
ESR1
RP1L1
NSD1
PMM2
KRT14
TGM1
CCL2
RYR1
RDH5
MIR155
IKBKG
EGFR
SOX3
KRT3
EDAR
GJB6
CABP4
CFHR1
UBE2A
MECP2
CNGB1
ATM
EDNRB
TSHR
KDR
NOTCH1
SMCHD1
IL2
BRCA1
CREBBP
LCN1
SALL4
RNF113A
TRPM1
FOXG1
CLN3
EFEMP1
TWNK
MT-ND2
TRIM21
OCRL
ARID1B
COL4A5
CBS
C3
PRPF8
B3GLCT
WFS1
CAV1
TGFBR2
GLI2
DOLK
PEX6
RRM2B
NOTCH2
GNB2
SMARCA4
SRC
CCL11
GDF6
ICOSLG
CP
LOXL1
PRPF3
POGZ
NTRK1
GJA3
KIT
MT-ND3
ABCC11
APOA1
HCRT
EDN1
PLA2G6
TH
CD79A
FN1
ZIC2
ACE
HLA-A
STAT3
MUC16
CCND1
DMD
APC
LMOD1
FREM2
IARS2
CFHR3
H2AC18
GTF2E2
PPARG
IFIH1
NOS2
IL2RA
PROKR2
ADRB2
CA2
HDHD5
RANBP2
DCN
ALOXE3
PDE6C
COMT
SMARCA2
POU4F1
FASLG
MIR21
BCOR
INSR
ABCA1
OPTC
SMAD4
HLA-DQB1
POLR3A
LMNA
SPTBN2
ALOX12B
TGFBR1
KRT1
SOD1
CDKN2B
PEX5
CST6
SFTA3
HGF
GNAS
PRR4
REV3L
PAH
COL5A1
IL5
ARNT2
TLR2
TAC1
BPIFA1
FLG-AS1
TUBA1A
RTEL1
SMC1A
PQBP1
CDH2
TGM3
ARR3
MIR17
FANCC
OAT
TARS1
TNFRSF1A
ADGRV1
SDHB
SPEN
SETX
PIEZO2
SCO2
AIRE
BCL2
NOTCH3
APOB
ABCA12
CFI
SNCA
EDN3
NALCN
TKT
APP
NYX
SLC6A3
PEX11B
SOS1
PIK3R1
SIL1
TGIF1
TERC
EPO
PHKA2
KAT6B
CTBP1
CXCL10
DRD5
CCN2
LRRC56
TEK
DLL1
PRTN3
HTT
TREX1
UBE3A
MT-CYB
VDR
SKIC2
ACTB
EDA
CD44
BBS4
ROBO3
PNPLA1
PPP2R3C
RNASEH2C
THBS1
PEX1
FANCD2
CAT
NIPAL4
FRAS1
SNRPN
ARID1A
MUC4
KMT2D
MTOR
SOX9
PEX2
CCL5
CHRM3
COL3A1
LIG4
SLC25A4
JUN
MPO
MMP1
LRRK2
BIVM-ERCC5
PNPLA6
SCN2A
MAGEL2
MGMT
AGK
HLA-DPB1
HCCS
STN1
PLXND1
CSF2
CASP3
IFT43
MED13L
MIR146A
CHRDL1
CARS1
DCT
GDNF
FLT1
HPS6
CEP120
SNRNP200
PDGFRB
VAX1
CSTA
PRX
GUSB
BCS1L
CFAP410
TBX1
HIF1A
CTSB
NEUROD1
CX3CR1
ODC1
GLA
HPS5
NPC1
SSB
POMC
FBLN5
STK11
IGF1R
MT-CO3
MIR140
PRKCG
NOS3
FOXL2
SLC38A8
PARN
KANSL1
FMR1
SHOC2
FA2H
MVK
NSD2
COL7A1
COL1A2
SLC19A3
OPN4
VAX2
PDE6H
FOS
C4A
IGFBP3
PPP1CB
RHOA
RIT1
LAMA2
IL23R
TGFB3
SMARCB1
CFB
HMOX1
CHAT
GJB1
CHEK2
SETD2
ENPP1
HNF1A
ATRIP
BRIP1
ERBB2
SCN8A
DSP
KIF1A
ERAP1
RO60
CST3
TINF2
DICER1
PGF
CFTR
DNMT3B
CD40
FANCA
SNAP25
ABCG2
A2ML1
CASK
IL18
FANCM
TJP1
TLR3
MIR132
NAGA
ADAMTS17
CAMK2B
NPY
EBP
MEFV
CNTF
ALX4
ACTA2
VCAN
TRPM8
APTX
PRNP
VLDLR
PTGS2
NEU1
PEX16
MUC5B
ADNP
SAMHD1
MIR204
ATP1A2
FLNA
RECQL4
SYNE1
NTF3
CTSD
NLRP1
LPL
GRM1
PEX14
MIR144
DDC
MAPKAPK3
TBC1D24
MT-ATP8
AQP4
CDKN1B
LOC106627981
F2
TIMP1
DHDDS
PRKD1
RPL21
GCG
STIM1
STX1A
ATP13A2
COQ2
RP9
ABHD5
FANCI
SCN1A-AS1
FLVCR1
POLG2
SIM1
ADSL
WDR45
IL1RN
TF
SMAD3
MYOD1
LPAR6
CD40LG
SOX11
LOX
SLX4
POU1F1
VCAM1
PRKCA
MBD5
PEX12
NTRK2
RNASEH2B
CYP4F22
TTN
PHGDH
ABCG5
LOC110806263
VIP
EWSR1
NIPBL
GJA5
SF3B1
DBH
TBP
FOXP3
EDNRA
RAD51
RMRP
LZTR1
IFNA1
IL2RB
GATA4
UBE3B
PEX10
ADAR
AP3B2
CD46
PEX26
FANCL
MYC
STAT4
MMP14
MIR184
PPT1
MAPK3
ELOVL1
CXCL12
TPO
PNPT1
ANO10
ABCA3
GJC2
BLOC1S1
DCC
SFTPC
CD8A
MPDU1
ACHE
HARS1
SYNGAP1
C19orf12
CD28
DDOST
GABRG2
STAT1
PRPF6
BMP7
MTHFR
SETBP1
C12orf57
NBN
COL17A1
COG4
SLC19A1
HSPA4
CEP164
PREPL
POT1
MIR126
BTNL2
DDB1
MMP3
DUX4
MAK
LBR
ADA
RASA2
PROP1
PCNT
XRCC4
SMAD2
IL1R1
CPLX1
P2RY2
TUBB
POLD1
MT-TS1
RNASE3
CDKN3
F3
GAPDH
PIGA
CD36
TNFRSF1B
GK
IFNA2
MME
CHD8
MTTP
BMP6
GPT
DPM1
ACD
BTD
NXNL1
RREB1
CTCF
PDGFB
PDPN
FUCA1
CDKN1A
LOXL3
AKR1B1
SOD2
MUC7
NFIX
IFT88
G6PD
NFE2L2
RAD51C
EZH2
RALGAPA1
DMPK
REN
SNAP29
IFNB1
CYSLTR2
SPRED2
MYSM1
CCK
PRKAR1A
ATP7B
NSUN2
C2
CASP1
MKRN3
GM2A
CLDN10
PAX8
RNASEH2A
SLC6A19
ALDH18A1
NLGN4X
SCN4A
FAM111A
SLC12A2
PRKN
RARS1
WNT10B
MUSK
RPL5
FANCG
LDLR
PEX13
SFTPA2
SPG7
SMPD1
JAK2
NR3C1
CERS3
PEX3
RNU7-1
RIPK4
GMPPA
HBB
CASP8
BLTP1
STS
GJB3
PEX19
WRN
PRL
NCF1
GCH1
ATP6V1A
KMT2B
MAPK14
IFNGR1
KMT2A
SERPINA1
BBIP1
PALB2
B2M
ITGAM
FGF13
MIR9-1
MEG3
DHCR7
PARP1
PEPD
GGT1
MYD88
POU5F1
KRT17
CASR
TTPA
SF3B2
HEXA
AQP1
S100B
SPINK5
ITGB4
CTNND1
SALL1
KRT83
HADHA
SUMF1
KCNMA1
EHMT1
MLXIPL
ANGPT2
IL33
CDH5
SOS2
ABCD1
ATP11A
VPS41
CDK2
FTL
ELANE
SLC39A5
SATB1
HSD17B4
ETV4
ERG
TERF2IP
NOG
PHOX2B
IL6ST
PLEC
INVS
SKIC3
MDM2
ASL
CALR
FRG1
BBS5
ABCB1
RRAS2
MCOLN1
PCNA
MET
MIR221
VEGFC
ACTL6B
ERF
NECTIN1
SDR9C7
CLCN6
GALT
PIGG
VTN
TRAF6
SEMA3A
GALC
SMARCE1
GLB1
HPS1
GJB4
FGF3
ASPH
ITGB2
SLC19A2
AHDC1
CLU
EXT2
CSTB
ACTA1
GNB3
MIR223
U2AF1
BPIFA2
BAX
SIRT1
BANF1
CNR1
PRPF4
IGHE
PECAM1
ANOS1
CLASP1
HPS3
GALNS
ALOX5
PGBD3
SACS
IGFBP2
FGF7
NPPA
CCR5
PDE4A
CTSA
IFT81
TNFSF11
MAD2L2
LEP
NELFA
NKX2-5
HIRA
RRAS
TRPV4
CHD3
APOA2
GPNMB
MT-CO2
DKC1
SLC39A13
PTPRC
BTK
ALG6
SCP2
PRKCZ
MIR29C
ARVCF
PLCB1
PSAP
ATRX
STAG2
LGALS3
TACR3
LETM1
SLC17A5
HDAC1
ALK
C9orf72
EXTL3
HPS4
PRODH
FANCE
SUOX
EXOC2
HDAC4
KRT74
NOS1
CLTRN
PRKDC
EPRS1
COX5A
VAMP1
TBX2
FIG4
MIR142
ADGRG1
SMC3
ADORA2A
SFTPA1
SST
PDHA1
TNFSF13B
DISP1
AGT
NEK1
BCL7B
JMJD1C
ZMPSTE24
KRT5
ERCC8-AS1
YY1
FLII
TRIP4
VPS13A
CA8
IKZF1
SLC4A4
CTC1
TGM6
RTEL1-TNFRSF6B
OXT
SCN10A
KDM6A
MRAS
GP1BB
CDK6
COX7B
HSP90AA1
GATA3
VEGFB
CD274
MSH6
KRT10
SELE
CXCL13
SERPING1
DOCK6
ADAM9
GNPTAB
DPYD
NAGLU
CPSF1

## Sheet: DrugBank-62
ABCB1
ABCC5
ADH1B
ADH5
ADRA1A
ADRA2A
ADRA2B
ADRA2C
ALDH1A1
AQP7
AQP9
ARF1
ARG1
C1QBP
CA2
CD44
CEMIP2
CHRNA3
CHRNA4
CHRNA6
CHRNA7
CHRNB2
CTNNB1
CYP2C9
CYP2E1
CYP3A4
CYP4A11
ENPP1
EPCAM
GSTZ1
HABP2
HABP4
HAPLN1
HAPLN3
HMMR
HTATIP2
ICAM1
IMPG2
ISYNA1
ITGAL
ITPR1
LAYN
LYVE1
NAGA
NCAN
NR3C1
PAEP
PAPSS1
PLA2G2E
PON1
PPARD
SLC14A1
SLC14A2
SLC22A2
SLC2A1
SLCO1A2
SLCO2B1
STAB2
SULT1A1
TNFAIP6
TRDMT1
VCAN

## Sheet: TTD-6
ITGAL
ICAM1
Candi ERG11
P2RY2
TRPV1 mRNA
MUC

## Sheet: disease targets-1271
AGO61
AGTIL
AI2A5
AIED
AIM1
ATN
B3GALNT2
B3GNT1
B4GAT1
BED
BOCA
BOR
BOS1
BTRC2
BTRCP2
C3orf39
CAS2
CECR
CES
CMD1X
CMM5
CMM8
CORDX3
CRPPA
CSNB2
CSNB2A
D15S12
DAG
DAG1
DCUA
EWWD
EYCL3
FBXW11
FBXW1B
FCMD
FPHH
FRMD5
GMPPB
GP75
GTDC2
HCL3
HERC2
HIDEA
HYC2
IGAT
IGNT
ISPD
KIAA0609
KIAA1851
LARGE
LGMDR11
LGMDR13
LGMDR14
LGMDR15
LGMDR16
LGMDR19
LGMDR20
LGMDR9
LSIRF
MATP
MDC1C
MDC1D
MDDGA1
MDDGA10
MDDGA11
MDDGA12
MDDGA13
MDDGA14
MDDGA2
MDDGA3
MDDGA4
MDDGA5
MDDGA6
MDDGA7
MDDGA8
MDDGA9
MDDGB1
MDDGB14
MDDGB2
MDDGB3
MDDGB4
MDDGB5
MDDGB6
MDDGC1
MDDGC12
MDDGC14
MDDGC2
MDDGC3
MDDGC4
MDDGC5
MDDGC7
MDDGC8
MDDGC9
MEB
MGC39558
MGF
MNDEC
MRP8
MRT38
MUPP1
NCKX4
NCKX5
NEDBEH
NEDEMA
NEDJED
OA2
OCA1A
OCA4
OCA6
OFC1
P
P4HTM
PED
PH4
POMGNT2
POMK
POMT2
RERE
RP25
RP76
RXYLT1
SCF
SF
SGK196
SHEP1
SHEP10
SHEP11
SHEP2
SHEP3
SHEP4
SHEP5
SHEP6
SHEP7
SHEP8
SHEP9
SLC24A4
SLC24A5
TMEM5
TPC2
TPCN2
WW
EYS
GPR135
CECR2
ADA2
HPS6
HPS5
LACRT
OPN5
CTCFL
NLRP3
MUC16
ELOVL4
CORIN
EYA4
SCN9A
TP63
ATP5F1D
TLR3
LMOD1
FGF10
ESR2
EYA3
EYA2
EYA1
NRCAM
CCR5
LAMA5
AQP5
AQP3
SOX3
SHOX
RPGR
EDA2R
SRPX
OFD1
RHO
NFKB1
ICAM1
IFNG
HLA-DRA
ESR1
CHRM3
PAX6
LARGE1
PITX2
ABCA4
CRYAA
RPE65
FOXC1
SOX2
OTX2
IL6
CRB1
TNF
ERCC6
RHO
CNGB3
BEST1
TBCE
MITF
SIX6
ERCC2
IL10
VSX2
MYOC
SHH
GJB2
FOXE3
VEGFA
GJA1
RDH12
CYP1B1
LRAT
FBN1
BRAF
SIX3
RB1
RBP4
FGFR2
CRX
CHD7
SERPINF1
PRPH2
CNGA3
PAX2
CEP290
CFH
COL2A1
NR2E3
GJA8
FGF10
RS1
APOE
ALMS1
NOD2
ABCC6
ERCC4
FGFR3
AQP5
FGFR1
MUC5AC
MIP
USH2A
IL1B
NF1
ERCC3
KRAS
BAP1
TGFB2
IFNG
ADA2
ALB
BDNF
ELN
GPHN
GUCY2D
ERCC1
TP63
INS
RPGR
RAX
RBP3
ERCC8
CXCL8
ELOVL4
NGF
FLG
TP53
SAG
RLBP1
CTLA4
BMP4
SDHA
NLRP3
HSPG2
EGF
WNT10A
NRAS
CRYBA1
MAP2K1
TTR
MMP9
GPR143
TERT
HLA-DRB1
LTF
KIF21A
HRAS
PDE6B
FZD4
IGF1
XPA
NRL
ATOH7
PTEN
OFD1
MT-TL1
HESX1
RARB
PEX7
CRYBA4
CDKN2A
LRP5
CDKL5
CACNA1A
IL13
GBA1
MPLKIP
SOX10
MBTPS2
FGF8
LACRT
COL18A1
MUC1
SPTAN1
ERCC5
FGF2
IL1A
ROM1
SOX2-OT
IL17A
CCR6
GNAQ
TWIST2
HMCN1
PAX3
MERTK
HLA-B
PDE6A
TGFBI
SREBF1
BBS10
PHYH
GSN
MAPT
FAS
ARMS2
OPTN
FSCN2
ALDH3A2
ATXN2
MAP2K2
RP2
BFSP2
SCN9A
DDB2
POLG
GNA11
PIK3CA
MT-ATP6
PLG
KIF11
HTRA1
MYO7A
XPC
PHOX2A
JAG1
GNAT2
MMP2
PRPF31
MAPK1
CHM
TLR4
BRCA2
EDARADD
EP300
OPN1LW
SCN1A
RAF1
MIR34A
WT1
PTPN22
FRMD7
IGF2
PTPN11
CRP
SRD5A3
COL1A1
GTF2H5
MAB21L1
POLR1C
RNU4ATAC
STRA6
INPP5E
KRT12
GFAP
AKT1
IFT140
NDUFAF2
IMPG1
VIM
IL4
CHN1
MYH3
CD4
ANKRD11
ACTG1
RCVRN
POLH
RET
CDH1
TGFB1
GRK1
SERPINA3
TIMP3
CDK4
PTCH1
ESR1
RP1L1
NSD1
PMM2
KRT14
TGM1
CCL2
RYR1
RDH5
MIR155
IKBKG
EGFR
SOX3
KRT3
EDAR
GJB6
CABP4
CFHR1
UBE2A
MECP2
CNGB1
ATM
EDNRB
TSHR
KDR
NOTCH1
SMCHD1
IL2
BRCA1
CREBBP
LCN1
SALL4
RNF113A
TRPM1
FOXG1
CLN3
EFEMP1
TWNK
MT-ND2
TRIM21
OCRL
ARID1B
COL4A5
CBS
C3
PRPF8
B3GLCT
WFS1
CAV1
TGFBR2
GLI2
DOLK
PEX6
RRM2B
NOTCH2
GNB2
SMARCA4
SRC
CCL11
GDF6
ICOSLG
CP
LOXL1
PRPF3
POGZ
NTRK1
GJA3
KIT
MT-ND3
APOA1
HCRT
EDN1
PLA2G6
TH
CD79A
FN1
ZIC2
ACE
HLA-A
STAT3
MUC16
CCND1
DMD
APC
LMOD1
FREM2
IARS2
CFHR3
H2AC18
GTF2E2
PPARG
IFIH1
NOS2
IL2RA
PROKR2
ADRB2
HDHD5
RANBP2
DCN
ALOXE3
PDE6C
COMT
SMARCA2
POU4F1
FASLG
MIR21
BCOR
INSR
ABCA1
OPTC
SMAD4
HLA-DQB1
POLR3A
LMNA
SPTBN2
ALOX12B
TGFBR1
KRT1
SOD1
CDKN2B
PEX5
CST6
SFTA3
HGF
GNAS
PRR4
REV3L
PAH
COL5A1
IL5
ARNT2
TLR2
TAC1
BPIFA1
FLG-AS1
TUBA1A
RTEL1
SMC1A
PQBP1
CDH2
TGM3
ARR3
MIR17
FANCC
OAT
TARS1
TNFRSF1A
ADGRV1
SDHB
SPEN
SETX
PIEZO2
SCO2
AIRE
BCL2
NOTCH3
APOB
ABCA12
CFI
SNCA
EDN3
NALCN
TKT
APP
NYX
SLC6A3
PEX11B
SOS1
PIK3R1
SIL1
TGIF1
TERC
EPO
PHKA2
KAT6B
CTBP1
CXCL10
DRD5
CCN2
LRRC56
TEK
DLL1
PRTN3
HTT
TREX1
UBE3A
MT-CYB
VDR
SKIC2
ACTB
EDA
BBS4
ROBO3
PNPLA1
PPP2R3C
RNASEH2C
THBS1
PEX1
FANCD2
CAT
NIPAL4
FRAS1
SNRPN
ARID1A
MUC4
KMT2D
MTOR
SOX9
PEX2
CCL5
CHRM3
COL3A1
LIG4
SLC25A4
JUN
MPO
MMP1
LRRK2
BIVM-ERCC5
PNPLA6
SCN2A
MAGEL2
MGMT
AGK
HLA-DPB1
HCCS
STN1
PLXND1
CSF2
CASP3
IFT43
MED13L
MIR146A
CHRDL1
CARS1
DCT
GDNF
FLT1
HPS6
CEP120
SNRNP200
PDGFRB
VAX1
CSTA
PRX
GUSB
BCS1L
CFAP410
TBX1
HIF1A
CTSB
NEUROD1
CX3CR1
ODC1
GLA
HPS5
NPC1
SSB
POMC
FBLN5
STK11
IGF1R
MT-CO3
MIR140
PRKCG
NOS3
FOXL2
SLC38A8
PARN
KANSL1
FMR1
SHOC2
FA2H
MVK
NSD2
COL7A1
COL1A2
SLC19A3
OPN4
VAX2
PDE6H
FOS
C4A
IGFBP3
PPP1CB
RHOA
RIT1
LAMA2
IL23R
TGFB3
SMARCB1
CFB
HMOX1
CHAT
GJB1
CHEK2
SETD2
HNF1A
ATRIP
BRIP1
ERBB2
SCN8A
DSP
KIF1A
ERAP1
RO60
CST3
TINF2
DICER1
PGF
CFTR
DNMT3B
CD40
FANCA
SNAP25
ABCG2
A2ML1
CASK
IL18
FANCM
TJP1
TLR3
MIR132
ADAMTS17
CAMK2B
NPY
EBP
MEFV
CNTF
ALX4
ACTA2
TRPM8
APTX
PRNP
VLDLR
PTGS2
NEU1
PEX16
MUC5B
ADNP
SAMHD1
MIR204
ATP1A2
FLNA
RECQL4
SYNE1
NTF3
CTSD
NLRP1
LPL
GRM1
PEX14
MIR144
DDC
MAPKAPK3
TBC1D24
MT-ATP8
AQP4
CDKN1B
LOC106627981
F2
TIMP1
DHDDS
PRKD1
RPL21
GCG
STIM1
STX1A
ATP13A2
COQ2
RP9
ABHD5
FANCI
SCN1A-AS1
FLVCR1
POLG2
SIM1
ADSL
WDR45
IL1RN
TF
SMAD3
MYOD1
LPAR6
CD40LG
SOX11
LOX
SLX4
POU1F1
VCAM1
PRKCA
MBD5
PEX12
NTRK2
RNASEH2B
CYP4F22
TTN
PHGDH
ABCG5
LOC110806263
VIP
EWSR1
NIPBL
GJA5
SF3B1
DBH
TBP
FOXP3
EDNRA
RAD51
RMRP
LZTR1
IFNA1
IL2RB
GATA4
UBE3B
PEX10
ADAR
AP3B2
CD46
PEX26
FANCL
MYC
STAT4
MMP14
MIR184
PPT1
MAPK3
ELOVL1
CXCL12
TPO
PNPT1
ANO10
ABCA3
GJC2
BLOC1S1
DCC
SFTPC
CD8A
MPDU1
ACHE
HARS1
SYNGAP1
C19orf12
CD28
DDOST
GABRG2
STAT1
PRPF6
BMP7
MTHFR
SETBP1
C12orf57
NBN
COL17A1
COG4
SLC19A1
HSPA4
CEP164
PREPL
POT1
MIR126
BTNL2
DDB1
MMP3
DUX4
MAK
LBR
ADA
RASA2
PROP1
PCNT
XRCC4
SMAD2
IL1R1
CPLX1
TUBB
POLD1
MT-TS1
RNASE3
CDKN3
F3
GAPDH
PIGA
CD36
TNFRSF1B
GK
IFNA2
MME
CHD8
MTTP
BMP6
GPT
DPM1
ACD
BTD
NXNL1
RREB1
CTCF
PDGFB
PDPN
FUCA1
CDKN1A
LOXL3
AKR1B1
SOD2
MUC7
NFIX
IFT88
G6PD
NFE2L2
RAD51C
EZH2
RALGAPA1
DMPK
REN
SNAP29
IFNB1
CYSLTR2
SPRED2
MYSM1
CCK
PRKAR1A
ATP7B
NSUN2
C2
CASP1
MKRN3
GM2A
CLDN10
PAX8
RNASEH2A
SLC6A19
ALDH18A1
NLGN4X
SCN4A
FAM111A
SLC12A2
PRKN
RARS1
WNT10B
MUSK
RPL5
FANCG
LDLR
PEX13
SFTPA2
SPG7
SMPD1
JAK2
CERS3
PEX3
RNU7-1
RIPK4
GMPPA
HBB
CASP8
BLTP1
STS
GJB3
PEX19
WRN
PRL
NCF1
GCH1
ATP6V1A
KMT2B
MAPK14
IFNGR1
KMT2A
SERPINA1
BBIP1
PALB2
B2M
ITGAM
FGF13
MIR9-1
MEG3
DHCR7
PARP1
PEPD
GGT1
MYD88
POU5F1
KRT17
CASR
TTPA
SF3B2
HEXA
AQP1
S100B
SPINK5
ITGB4
CTNND1
SALL1
KRT83
HADHA
SUMF1
KCNMA1
EHMT1
MLXIPL
ANGPT2
IL33
CDH5
SOS2
ABCD1
ATP11A
VPS41
CDK2
FTL
ELANE
SLC39A5
SATB1
HSD17B4
ETV4
ERG
TERF2IP
NOG
PHOX2B
IL6ST
PLEC
INVS
SKIC3
MDM2
ASL
CALR
FRG1
BBS5
RRAS2
MCOLN1
PCNA
MET
MIR221
VEGFC
ACTL6B
ERF
NECTIN1
SDR9C7
CLCN6
GALT
PIGG
VTN
TRAF6
SEMA3A
GALC
SMARCE1
GLB1
HPS1
GJB4
FGF3
ASPH
ITGB2
SLC19A2
AHDC1
CLU
EXT2
CSTB
ACTA1
GNB3
MIR223
U2AF1
BPIFA2
BAX
SIRT1
BANF1
CNR1
PRPF4
IGHE
PECAM1
ANOS1
CLASP1
HPS3
GALNS
ALOX5
PGBD3
SACS
IGFBP2
FGF7
NPPA
CCR5
PDE4A
CTSA
IFT81
TNFSF11
MAD2L2
LEP
NELFA
NKX2-5
HIRA
RRAS
TRPV4
CHD3
APOA2
GPNMB
MT-CO2
DKC1
SLC39A13
PTPRC
BTK
ALG6
SCP2
PRKCZ
MIR29C
ARVCF
PLCB1
PSAP
ATRX
STAG2
LGALS3
TACR3
LETM1
SLC17A5
HDAC1
ALK
C9orf72
EXTL3
HPS4
PRODH
FANCE
SUOX
EXOC2
HDAC4
KRT74
NOS1
CLTRN
PRKDC
EPRS1
COX5A
VAMP1
TBX2
FIG4
MIR142
ADGRG1
SMC3
ADORA2A
SFTPA1
SST
PDHA1
TNFSF13B
DISP1
AGT
NEK1
BCL7B
JMJD1C
ZMPSTE24
KRT5
ERCC8-AS1
YY1
FLII
TRIP4
VPS13A
CA8
IKZF1
SLC4A4
CTC1
TGM6
RTEL1-TNFRSF6B
OXT
SCN10A
KDM6A
MRAS
GP1BB
CDK6
COX7B
HSP90AA1
GATA3
VEGFB
CD274
MSH6
KRT10
SELE
CXCL13
SERPING1
DOCK6
ADAM9
GNPTAB
DPYD
NAGLU
CPSF1
ABCC5
ADH1B
ADH5
ADRA1A
ADRA2A
ADRA2B
ADRA2C
ALDH1A1
AQP7
AQP9
ARF1
ARG1
C1QBP
CEMIP2
CHRNA3
CHRNA4
CHRNA6
CHRNA7
CHRNB2
CYP2C9
CYP2E1
CYP3A4
CYP4A11
EPCAM
GSTZ1
HABP2
HABP4
HAPLN1
HAPLN3
HMMR
HTATIP2
ISYNA1
ITPR1
LAYN
LYVE1
NCAN
PAEP
PAPSS1
PLA2G2E
PON1
PPARD
SLC14A1
SLC14A2
SLC22A2
SLCO1A2
SLCO2B1
STAB2
SULT1A1
TNFAIP6
TRDMT1
Candi ERG11
TRPV1 mRNA
MUC
ABCC11
ASIP
CACNA1F
EYA1
EYS
FKRP
FKTN
IRF4
KITLG
LCAT
MC1R
MPDZ
OCA2
POMGNT1
POMT1
SLC45A2
TYR
TYRP1
IMPG2
CTNNB1
SLC2A1
CA2
CD44
ENPP1
NAGA
VCAN
NR3C1
ABCB1
P2RY2
ITGAL
ICAM1
