# Supplementary material for: Ursolic acid ameliorates ocular surface dysfunction in dry eye via targeting EGFR/RAS/RAF/MAP2K1/MAPK1 pathway
Source: J Pharm Anal. 2025 Apr 3;15(11):101294. doi: 10.1016/j.jpha.2025.101294 (PMC12702019; doi:10.1016/j.jpha.2025.101294)
Supplement: Multimedia component 1 [file mmc1.zip › JPHA_101294 Supplementary Data/Supplementary Data 3.xlsx]

## Sheet: Sheet1
Dry Eye	ADA2
Dry Eye	AQP3
Dry Eye	AQP5
Dry Eye	ATP5F1D
Dry Eye	CCR5
Dry Eye	CECR2
Dry Eye	CHRM3
Dry Eye	CORIN
Dry Eye	CTCFL
Dry Eye	EDA2R
Dry Eye	ELOVL4
Dry Eye	ESR1
Dry Eye	ESR2
Dry Eye	EYA1
Dry Eye	EYA2
Dry Eye	EYA3
Dry Eye	EYA4
Dry Eye	EYS
Dry Eye	FGF10
Dry Eye	GPR135
Dry Eye	HLA-DRA
Dry Eye	HPS5
Dry Eye	HPS6
Dry Eye	ICAM1
Dry Eye	IFNG
Dry Eye	LACRT
Dry Eye	LAMA5
Dry Eye	LMOD1
Dry Eye	MUC16
Dry Eye	NFKB1
Dry Eye	NLRP3
Dry Eye	NRCAM
Dry Eye	OFD1
Dry Eye	OPN5
Dry Eye	RHO
Dry Eye	RPGR
Dry Eye	SCN9A
Dry Eye	SHOX
Dry Eye	SOX3
Dry Eye	SRPX
Dry Eye	TLR3
Dry Eye	TP63
Dry Eye	A2ML1
Dry Eye	ABCA1
Dry Eye	ABCA12
Dry Eye	ABCA3
Dry Eye	ABCA4
Dry Eye	ABCB1
Dry Eye	ABCC11
Dry Eye	ABCC5
Dry Eye	ABCC6
Dry Eye	ABCD1
Dry Eye	ABCG2
Dry Eye	ABCG5
Dry Eye	ABHD5
Dry Eye	ACD
Dry Eye	ACE
Dry Eye	ACHE
Dry Eye	ACTA1
Dry Eye	ACTA2
Dry Eye	ACTB
Dry Eye	ACTG1
Dry Eye	ACTL6B
Dry Eye	ADA
Dry Eye	ADA2
Dry Eye	ADAM9
Dry Eye	ADAMTS17
Dry Eye	ADAR
Dry Eye	ADGRG1
Dry Eye	ADGRV1
Dry Eye	ADH1B
Dry Eye	ADH5
Dry Eye	ADNP
Dry Eye	ADORA2A
Dry Eye	ADRA1A
Dry Eye	ADRA2A
Dry Eye	ADRA2B
Dry Eye	ADRA2C
Dry Eye	ADRB2
Dry Eye	ADSL
Dry Eye	AGK
Dry Eye	AGO61
Dry Eye	AGT
Dry Eye	AGTIL
Dry Eye	AHDC1
Dry Eye	AI2A5
Dry Eye	AIED
Dry Eye	AIM1
Dry Eye	AIRE
Dry Eye	AKR1B1
Dry Eye	AKT1
Dry Eye	ALB
Dry Eye	ALDH18A1
Dry Eye	ALDH1A1
Dry Eye	ALDH3A2
Dry Eye	ALG6
Dry Eye	ALK
Dry Eye	ALMS1
Dry Eye	ALOX12B
Dry Eye	ALOX5
Dry Eye	ALOXE3
Dry Eye	ALX4
Dry Eye	ANGPT2
Dry Eye	ANKRD11
Dry Eye	ANO10
Dry Eye	ANOS1
Dry Eye	AP3B2
Dry Eye	APC
Dry Eye	APOA1
Dry Eye	APOA2
Dry Eye	APOB
Dry Eye	APOE
Dry Eye	APP
Dry Eye	APTX
Dry Eye	AQP1
Dry Eye	AQP4
Dry Eye	AQP5
Dry Eye	AQP7
Dry Eye	AQP9
Dry Eye	ARF1
Dry Eye	ARG1
Dry Eye	ARID1A
Dry Eye	ARID1B
Dry Eye	ARMS2
Dry Eye	ARNT2
Dry Eye	ARR3
Dry Eye	ARVCF
Dry Eye	ASIP
Dry Eye	ASL
Dry Eye	ASPH
Dry Eye	ATM
Dry Eye	ATN
Dry Eye	ATOH7
Dry Eye	ATP11A
Dry Eye	ATP13A2
Dry Eye	ATP1A2
Dry Eye	ATP6V1A
Dry Eye	ATP7B
Dry Eye	ATRIP
Dry Eye	ATRX
Dry Eye	ATXN2
Dry Eye	B2M
Dry Eye	B3GALNT2
Dry Eye	B3GLCT
Dry Eye	B3GNT1
Dry Eye	B4GAT1
Dry Eye	BANF1
Dry Eye	BAP1
Dry Eye	BAX
Dry Eye	BBIP1
Dry Eye	BBS10
Dry Eye	BBS4
Dry Eye	BBS5
Dry Eye	BCL2
Dry Eye	BCL7B
Dry Eye	BCOR
Dry Eye	BCS1L
Dry Eye	BDNF
Dry Eye	BED
Dry Eye	BEST1
Dry Eye	BFSP2
Dry Eye	BIVM-ERCC5
Dry Eye	BLOC1S1
Dry Eye	BLTP1
Dry Eye	BMP4
Dry Eye	BMP6
Dry Eye	BMP7
Dry Eye	BOCA
Dry Eye	BOR
Dry Eye	BOS1
Dry Eye	BPIFA1
Dry Eye	BPIFA2
Dry Eye	BRAF
Dry Eye	BRCA1
Dry Eye	BRCA2
Dry Eye	BRIP1
Dry Eye	BTD
Dry Eye	BTK
Dry Eye	BTNL2
Dry Eye	BTRC2
Dry Eye	BTRCP2
Dry Eye	C12orf57
Dry Eye	C19orf12
Dry Eye	C1QBP
Dry Eye	C2
Dry Eye	C3
Dry Eye	C3orf39
Dry Eye	C4A
Dry Eye	C9orf72
Dry Eye	CA2
Dry Eye	CA8
Dry Eye	CABP4
Dry Eye	CACNA1A
Dry Eye	CACNA1F
Dry Eye	CALR
Dry Eye	CAMK2B
Dry Eye	Candi ERG11
Dry Eye	CARS1
Dry Eye	CAS2
Dry Eye	CASK
Dry Eye	CASP1
Dry Eye	CASP3
Dry Eye	CASP8
Dry Eye	CASR
Dry Eye	CAT
Dry Eye	CAV1
Dry Eye	CBS
Dry Eye	CCK
Dry Eye	CCL11
Dry Eye	CCL2
Dry Eye	CCL5
Dry Eye	CCN2
Dry Eye	CCND1
Dry Eye	CCR5
Dry Eye	CCR6
Dry Eye	CD274
Dry Eye	CD28
Dry Eye	CD36
Dry Eye	CD4
Dry Eye	CD40
Dry Eye	CD40LG
Dry Eye	CD44
Dry Eye	CD46
Dry Eye	CD79A
Dry Eye	CD8A
Dry Eye	CDH1
Dry Eye	CDH2
Dry Eye	CDH5
Dry Eye	CDK2
Dry Eye	CDK4
Dry Eye	CDK6
Dry Eye	CDKL5
Dry Eye	CDKN1A
Dry Eye	CDKN1B
Dry Eye	CDKN2A
Dry Eye	CDKN2B
Dry Eye	CDKN3
Dry Eye	CECR
Dry Eye	CEMIP2
Dry Eye	CEP120
Dry Eye	CEP164
Dry Eye	CEP290
Dry Eye	CERS3
Dry Eye	CES
Dry Eye	CFAP410
Dry Eye	CFB
Dry Eye	CFH
Dry Eye	CFHR1
Dry Eye	CFHR3
Dry Eye	CFI
Dry Eye	CFTR
Dry Eye	CHAT
Dry Eye	CHD3
Dry Eye	CHD7
Dry Eye	CHD8
Dry Eye	CHEK2
Dry Eye	CHM
Dry Eye	CHN1
Dry Eye	CHRDL1
Dry Eye	CHRM3
Dry Eye	CHRNA3
Dry Eye	CHRNA4
Dry Eye	CHRNA6
Dry Eye	CHRNA7
Dry Eye	CHRNB2
Dry Eye	CLASP1
Dry Eye	CLCN6
Dry Eye	CLDN10
Dry Eye	CLN3
Dry Eye	CLTRN
Dry Eye	CLU
Dry Eye	CMD1X
Dry Eye	CMM5
Dry Eye	CMM8
Dry Eye	CNGA3
Dry Eye	CNGB1
Dry Eye	CNGB3
Dry Eye	CNR1
Dry Eye	CNTF
Dry Eye	COG4
Dry Eye	COL17A1
Dry Eye	COL18A1
Dry Eye	COL1A1
Dry Eye	COL1A2
Dry Eye	COL2A1
Dry Eye	COL3A1
Dry Eye	COL4A5
Dry Eye	COL5A1
Dry Eye	COL7A1
Dry Eye	COMT
Dry Eye	COQ2
Dry Eye	CORDX3
Dry Eye	COX5A
Dry Eye	COX7B
Dry Eye	CP
Dry Eye	CPLX1
Dry Eye	CPSF1
Dry Eye	CRB1
Dry Eye	CREBBP
Dry Eye	CRP
Dry Eye	CRPPA
Dry Eye	CRX
Dry Eye	CRYAA
Dry Eye	CRYBA1
Dry Eye	CRYBA4
Dry Eye	CSF2
Dry Eye	CSNB2
Dry Eye	CSNB2A
Dry Eye	CST3
Dry Eye	CST6
Dry Eye	CSTA
Dry Eye	CSTB
Dry Eye	CTBP1
Dry Eye	CTC1
Dry Eye	CTCF
Dry Eye	CTLA4
Dry Eye	CTNNB1
Dry Eye	CTNND1
Dry Eye	CTSA
Dry Eye	CTSB
Dry Eye	CTSD
Dry Eye	CX3CR1
Dry Eye	CXCL10
Dry Eye	CXCL12
Dry Eye	CXCL13
Dry Eye	CXCL8
Dry Eye	CYP1B1
Dry Eye	CYP2C9
Dry Eye	CYP2E1
Dry Eye	CYP3A4
Dry Eye	CYP4A11
Dry Eye	CYP4F22
Dry Eye	CYSLTR2
Dry Eye	D15S12
Dry Eye	DAG
Dry Eye	DAG1
Dry Eye	DBH
Dry Eye	DCC
Dry Eye	DCN
Dry Eye	DCT
Dry Eye	DCUA
Dry Eye	DDB1
Dry Eye	DDB2
Dry Eye	DDC
Dry Eye	DDOST
Dry Eye	DHCR7
Dry Eye	DHDDS
Dry Eye	DICER1
Dry Eye	DISP1
Dry Eye	DKC1
Dry Eye	DLL1
Dry Eye	DMD
Dry Eye	DMPK
Dry Eye	DNMT3B
Dry Eye	DOCK6
Dry Eye	DOLK
Dry Eye	DPM1
Dry Eye	DPYD
Dry Eye	DRD5
Dry Eye	DSP
Dry Eye	DUX4
Dry Eye	EBP
Dry Eye	EDA
Dry Eye	EDAR
Dry Eye	EDARADD
Dry Eye	EDN1
Dry Eye	EDN3
Dry Eye	EDNRA
Dry Eye	EDNRB
Dry Eye	EFEMP1
Dry Eye	EGF
Dry Eye	EGFR
Dry Eye	EHMT1
Dry Eye	ELANE
Dry Eye	ELN
Dry Eye	ELOVL1
Dry Eye	ELOVL4
Dry Eye	ENPP1
Dry Eye	EP300
Dry Eye	EPCAM
Dry Eye	EPO
Dry Eye	EPRS1
Dry Eye	ERAP1
Dry Eye	ERBB2
Dry Eye	ERCC1
Dry Eye	ERCC2
Dry Eye	ERCC3
Dry Eye	ERCC4
Dry Eye	ERCC5
Dry Eye	ERCC6
Dry Eye	ERCC8
Dry Eye	ERCC8-AS1
Dry Eye	ERF
Dry Eye	ERG
Dry Eye	ESR1
Dry Eye	ETV4
Dry Eye	EWSR1
Dry Eye	EWWD
Dry Eye	EXOC2
Dry Eye	EXT2
Dry Eye	EXTL3
Dry Eye	EYA1
Dry Eye	EYCL3
Dry Eye	EYS
Dry Eye	EZH2
Dry Eye	F2
Dry Eye	F3
Dry Eye	FA2H
Dry Eye	FAM111A
Dry Eye	FANCA
Dry Eye	FANCC
Dry Eye	FANCD2
Dry Eye	FANCE
Dry Eye	FANCG
Dry Eye	FANCI
Dry Eye	FANCL
Dry Eye	FANCM
Dry Eye	FAS
Dry Eye	FASLG
Dry Eye	FBLN5
Dry Eye	FBN1
Dry Eye	FBXW11
Dry Eye	FBXW1B
Dry Eye	FCMD
Dry Eye	FGF10
Dry Eye	FGF13
Dry Eye	FGF2
Dry Eye	FGF3
Dry Eye	FGF7
Dry Eye	FGF8
Dry Eye	FGFR1
Dry Eye	FGFR2
Dry Eye	FGFR3
Dry Eye	FIG4
Dry Eye	FKRP
Dry Eye	FKTN
Dry Eye	FLG
Dry Eye	FLG-AS1
Dry Eye	FLII
Dry Eye	FLNA
Dry Eye	FLT1
Dry Eye	FLVCR1
Dry Eye	FMR1
Dry Eye	FN1
Dry Eye	FOS
Dry Eye	FOXC1
Dry Eye	FOXE3
Dry Eye	FOXG1
Dry Eye	FOXL2
Dry Eye	FOXP3
Dry Eye	FPHH
Dry Eye	FRAS1
Dry Eye	FREM2
Dry Eye	FRG1
Dry Eye	FRMD5
Dry Eye	FRMD7
Dry Eye	FSCN2
Dry Eye	FTL
Dry Eye	FUCA1
Dry Eye	FZD4
Dry Eye	G6PD
Dry Eye	GABRG2
Dry Eye	GALC
Dry Eye	GALNS
Dry Eye	GALT
Dry Eye	GAPDH
Dry Eye	GATA3
Dry Eye	GATA4
Dry Eye	GBA1
Dry Eye	GCG
Dry Eye	GCH1
Dry Eye	GDF6
Dry Eye	GDNF
Dry Eye	GFAP
Dry Eye	GGT1
Dry Eye	GJA1
Dry Eye	GJA3
Dry Eye	GJA5
Dry Eye	GJA8
Dry Eye	GJB1
Dry Eye	GJB2
Dry Eye	GJB3
Dry Eye	GJB4
Dry Eye	GJB6
Dry Eye	GJC2
Dry Eye	GK
Dry Eye	GLA
Dry Eye	GLB1
Dry Eye	GLI2
Dry Eye	GM2A
Dry Eye	GMPPA
Dry Eye	GMPPB
Dry Eye	GNA11
Dry Eye	GNAQ
Dry Eye	GNAS
Dry Eye	GNAT2
Dry Eye	GNB2
Dry Eye	GNB3
Dry Eye	GNPTAB
Dry Eye	GP1BB
Dry Eye	GP75
Dry Eye	GPHN
Dry Eye	GPNMB
Dry Eye	GPR143
Dry Eye	GPT
Dry Eye	GRK1
Dry Eye	GRM1
Dry Eye	GSN
Dry Eye	GSTZ1
Dry Eye	GTDC2
Dry Eye	GTF2E2
Dry Eye	GTF2H5
Dry Eye	GUCY2D
Dry Eye	GUSB
Dry Eye	H2AC18
Dry Eye	HABP2
Dry Eye	HABP4
Dry Eye	HADHA
Dry Eye	HAPLN1
Dry Eye	HAPLN3
Dry Eye	HARS1
Dry Eye	HBB
Dry Eye	HCCS
Dry Eye	HCL3
Dry Eye	HCRT
Dry Eye	HDAC1
Dry Eye	HDAC4
Dry Eye	HDHD5
Dry Eye	HERC2
Dry Eye	HESX1
Dry Eye	HEXA
Dry Eye	HGF
Dry Eye	HIDEA
Dry Eye	HIF1A
Dry Eye	HIRA
Dry Eye	HLA-A
Dry Eye	HLA-B
Dry Eye	HLA-DPB1
Dry Eye	HLA-DQB1
Dry Eye	HLA-DRB1
Dry Eye	HMCN1
Dry Eye	HMMR
Dry Eye	HMOX1
Dry Eye	HNF1A
Dry Eye	HPS1
Dry Eye	HPS3
Dry Eye	HPS4
Dry Eye	HPS5
Dry Eye	HPS6
Dry Eye	HRAS
Dry Eye	HSD17B4
Dry Eye	HSP90AA1
Dry Eye	HSPA4
Dry Eye	HSPG2
Dry Eye	HTATIP2
Dry Eye	HTRA1
Dry Eye	HTT
Dry Eye	HYC2
Dry Eye	IARS2
Dry Eye	ICAM1
Dry Eye	ICOSLG
Dry Eye	IFIH1
Dry Eye	IFNA1
Dry Eye	IFNA2
Dry Eye	IFNB1
Dry Eye	IFNG
Dry Eye	IFNGR1
Dry Eye	IFT140
Dry Eye	IFT43
Dry Eye	IFT81
Dry Eye	IFT88
Dry Eye	IGAT
Dry Eye	IGF1
Dry Eye	IGF1R
Dry Eye	IGF2
Dry Eye	IGFBP2
Dry Eye	IGFBP3
Dry Eye	IGHE
Dry Eye	IGNT
Dry Eye	IKBKG
Dry Eye	IKZF1
Dry Eye	IL10
Dry Eye	IL13
Dry Eye	IL17A
Dry Eye	IL18
Dry Eye	IL1A
Dry Eye	IL1B
Dry Eye	IL1R1
Dry Eye	IL1RN
Dry Eye	IL2
Dry Eye	IL23R
Dry Eye	IL2RA
Dry Eye	IL2RB
Dry Eye	IL33
Dry Eye	IL4
Dry Eye	IL5
Dry Eye	IL6
Dry Eye	IL6ST
Dry Eye	IMPG1
Dry Eye	IMPG2
Dry Eye	INPP5E
Dry Eye	INS
Dry Eye	INSR
Dry Eye	INVS
Dry Eye	IRF4
Dry Eye	ISPD
Dry Eye	ISYNA1
Dry Eye	ITGAL
Dry Eye	ITGAM
Dry Eye	ITGB2
Dry Eye	ITGB4
Dry Eye	ITPR1
Dry Eye	JAG1
Dry Eye	JAK2
Dry Eye	JMJD1C
Dry Eye	JUN
Dry Eye	KANSL1
Dry Eye	KAT6B
Dry Eye	KCNMA1
Dry Eye	KDM6A
Dry Eye	KDR
Dry Eye	KIAA0609
Dry Eye	KIAA1851
Dry Eye	KIF11
Dry Eye	KIF1A
Dry Eye	KIF21A
Dry Eye	KIT
Dry Eye	KITLG
Dry Eye	KMT2A
Dry Eye	KMT2B
Dry Eye	KMT2D
Dry Eye	KRAS
Dry Eye	KRT1
Dry Eye	KRT10
Dry Eye	KRT12
Dry Eye	KRT14
Dry Eye	KRT17
Dry Eye	KRT3
Dry Eye	KRT5
Dry Eye	KRT74
Dry Eye	KRT83
Dry Eye	LACRT
Dry Eye	LAMA2
Dry Eye	LARGE
Dry Eye	LARGE1
Dry Eye	LAYN
Dry Eye	LBR
Dry Eye	LCAT
Dry Eye	LCN1
Dry Eye	LDLR
Dry Eye	LEP
Dry Eye	LETM1
Dry Eye	LGALS3
Dry Eye	LGMDR11
Dry Eye	LGMDR13
Dry Eye	LGMDR14
Dry Eye	LGMDR15
Dry Eye	LGMDR16
Dry Eye	LGMDR19
Dry Eye	LGMDR20
Dry Eye	LGMDR9
Dry Eye	LIG4
Dry Eye	LMNA
Dry Eye	LMOD1
Dry Eye	LOC106627981
Dry Eye	LOC110806263
Dry Eye	LOX
Dry Eye	LOXL1
Dry Eye	LOXL3
Dry Eye	LPAR6
Dry Eye	LPL
Dry Eye	LRAT
Dry Eye	LRP5
Dry Eye	LRRC56
Dry Eye	LRRK2
Dry Eye	LSIRF
Dry Eye	LTF
Dry Eye	LYVE1
Dry Eye	LZTR1
Dry Eye	MAB21L1
Dry Eye	MAD2L2
Dry Eye	MAGEL2
Dry Eye	MAK
Dry Eye	MAP2K1
Dry Eye	MAP2K2
Dry Eye	MAPK1
Dry Eye	MAPK14
Dry Eye	MAPK3
Dry Eye	MAPKAPK3
Dry Eye	MAPT
Dry Eye	MATP
Dry Eye	MBD5
Dry Eye	MBTPS2
Dry Eye	MC1R
Dry Eye	MCOLN1
Dry Eye	MDC1C
Dry Eye	MDC1D
Dry Eye	MDDGA1
Dry Eye	MDDGA10
Dry Eye	MDDGA11
Dry Eye	MDDGA12
Dry Eye	MDDGA13
Dry Eye	MDDGA14
Dry Eye	MDDGA2
Dry Eye	MDDGA3
Dry Eye	MDDGA4
Dry Eye	MDDGA5
Dry Eye	MDDGA6
Dry Eye	MDDGA7
Dry Eye	MDDGA8
Dry Eye	MDDGA9
Dry Eye	MDDGB1
Dry Eye	MDDGB14
Dry Eye	MDDGB2
Dry Eye	MDDGB3
Dry Eye	MDDGB4
Dry Eye	MDDGB5
Dry Eye	MDDGB6
Dry Eye	MDDGC1
Dry Eye	MDDGC12
Dry Eye	MDDGC14
Dry Eye	MDDGC2
Dry Eye	MDDGC3
Dry Eye	MDDGC4
Dry Eye	MDDGC5
Dry Eye	MDDGC7
Dry Eye	MDDGC8
Dry Eye	MDDGC9
Dry Eye	MDM2
Dry Eye	MEB
Dry Eye	MECP2
Dry Eye	MED13L
Dry Eye	MEFV
Dry Eye	MEG3
Dry Eye	MERTK
Dry Eye	MET
Dry Eye	MGC39558
Dry Eye	MGF
Dry Eye	MGMT
Dry Eye	MIP
Dry Eye	MIR126
Dry Eye	MIR132
Dry Eye	MIR140
Dry Eye	MIR142
Dry Eye	MIR144
Dry Eye	MIR146A
Dry Eye	MIR155
Dry Eye	MIR17
Dry Eye	MIR184
Dry Eye	MIR204
Dry Eye	MIR21
Dry Eye	MIR221
Dry Eye	MIR223
Dry Eye	MIR29C
Dry Eye	MIR34A
Dry Eye	MIR9-1
Dry Eye	MITF
Dry Eye	MKRN3
Dry Eye	MLXIPL
Dry Eye	MME
Dry Eye	MMP1
Dry Eye	MMP14
Dry Eye	MMP2
Dry Eye	MMP3
Dry Eye	MMP9
Dry Eye	MNDEC
Dry Eye	MPDU1
Dry Eye	MPDZ
Dry Eye	MPLKIP
Dry Eye	MPO
Dry Eye	MRAS
Dry Eye	MRP8
Dry Eye	MRT38
Dry Eye	MSH6
Dry Eye	MT-ATP6
Dry Eye	MT-ATP8
Dry Eye	MT-CO2
Dry Eye	MT-CO3
Dry Eye	MT-CYB
Dry Eye	MTHFR
Dry Eye	MT-ND2
Dry Eye	MT-ND3
Dry Eye	MTOR
Dry Eye	MT-TL1
Dry Eye	MTTP
Dry Eye	MT-TS1
Dry Eye	MUC
Dry Eye	MUC1
Dry Eye	MUC16
Dry Eye	MUC4
Dry Eye	MUC5AC
Dry Eye	MUC5B
Dry Eye	MUC7
Dry Eye	MUPP1
Dry Eye	MUSK
Dry Eye	MVK
Dry Eye	MYC
Dry Eye	MYD88
Dry Eye	MYH3
Dry Eye	MYO7A
Dry Eye	MYOC
Dry Eye	MYOD1
Dry Eye	MYSM1
Dry Eye	NAGA
Dry Eye	NAGLU
Dry Eye	NALCN
Dry Eye	NBN
Dry Eye	NCAN
Dry Eye	NCF1
Dry Eye	NCKX4
Dry Eye	NCKX5
Dry Eye	NDUFAF2
Dry Eye	NECTIN1
Dry Eye	NEDBEH
Dry Eye	NEDEMA
Dry Eye	NEDJED
Dry Eye	NEK1
Dry Eye	NELFA
Dry Eye	NEU1
Dry Eye	NEUROD1
Dry Eye	NF1
Dry Eye	NFE2L2
Dry Eye	NFIX
Dry Eye	NGF
Dry Eye	NIPAL4
Dry Eye	NIPBL
Dry Eye	NKX2-5
Dry Eye	NLGN4X
Dry Eye	NLRP1
Dry Eye	NLRP3
Dry Eye	NOD2
Dry Eye	NOG
Dry Eye	NOS1
Dry Eye	NOS2
Dry Eye	NOS3
Dry Eye	NOTCH1
Dry Eye	NOTCH2
Dry Eye	NOTCH3
Dry Eye	NPC1
Dry Eye	NPPA
Dry Eye	NPY
Dry Eye	NR2E3
Dry Eye	NR3C1
Dry Eye	NRAS
Dry Eye	NRL
Dry Eye	NSD1
Dry Eye	NSD2
Dry Eye	NSUN2
Dry Eye	NTF3
Dry Eye	NTRK1
Dry Eye	NTRK2
Dry Eye	NXNL1
Dry Eye	NYX
Dry Eye	OA2
Dry Eye	OAT
Dry Eye	OCA1A
Dry Eye	OCA2
Dry Eye	OCA4
Dry Eye	OCA6
Dry Eye	OCRL
Dry Eye	ODC1
Dry Eye	OFC1
Dry Eye	OFD1
Dry Eye	OPN1LW
Dry Eye	OPN4
Dry Eye	OPTC
Dry Eye	OPTN
Dry Eye	OTX2
Dry Eye	OXT
Dry Eye	P
Dry Eye	P2RY2
Dry Eye	P4HTM
Dry Eye	PAEP
Dry Eye	PAH
Dry Eye	PALB2
Dry Eye	PAPSS1
Dry Eye	PARN
Dry Eye	PARP1
Dry Eye	PAX2
Dry Eye	PAX3
Dry Eye	PAX6
Dry Eye	PAX8
Dry Eye	PCNA
Dry Eye	PCNT
Dry Eye	PDE4A
Dry Eye	PDE6A
Dry Eye	PDE6B
Dry Eye	PDE6C
Dry Eye	PDE6H
Dry Eye	PDGFB
Dry Eye	PDGFRB
Dry Eye	PDHA1
Dry Eye	PDPN
Dry Eye	PECAM1
Dry Eye	PED
Dry Eye	PEPD
Dry Eye	PEX1
Dry Eye	PEX10
Dry Eye	PEX11B
Dry Eye	PEX12
Dry Eye	PEX13
Dry Eye	PEX14
Dry Eye	PEX16
Dry Eye	PEX19
Dry Eye	PEX2
Dry Eye	PEX26
Dry Eye	PEX3
Dry Eye	PEX5
Dry Eye	PEX6
Dry Eye	PEX7
Dry Eye	PGBD3
Dry Eye	PGF
Dry Eye	PH4
Dry Eye	PHGDH
Dry Eye	PHKA2
Dry Eye	PHOX2A
Dry Eye	PHOX2B
Dry Eye	PHYH
Dry Eye	PIEZO2
Dry Eye	PIGA
Dry Eye	PIGG
Dry Eye	PIK3CA
Dry Eye	PIK3R1
Dry Eye	PITX2
Dry Eye	PLA2G2E
Dry Eye	PLA2G6
Dry Eye	PLCB1
Dry Eye	PLEC
Dry Eye	PLG
Dry Eye	PLXND1
Dry Eye	PMM2
Dry Eye	PNPLA1
Dry Eye	PNPLA6
Dry Eye	PNPT1
Dry Eye	POGZ
Dry Eye	POLD1
Dry Eye	POLG
Dry Eye	POLG2
Dry Eye	POLH
Dry Eye	POLR1C
Dry Eye	POLR3A
Dry Eye	POMC
Dry Eye	POMGNT1
Dry Eye	POMGNT2
Dry Eye	POMK
Dry Eye	POMT1
Dry Eye	POMT2
Dry Eye	PON1
Dry Eye	POT1
Dry Eye	POU1F1
Dry Eye	POU4F1
Dry Eye	POU5F1
Dry Eye	PPARD
Dry Eye	PPARG
Dry Eye	PPP1CB
Dry Eye	PPP2R3C
Dry Eye	PPT1
Dry Eye	PQBP1
Dry Eye	PREPL
Dry Eye	PRKAR1A
Dry Eye	PRKCA
Dry Eye	PRKCG
Dry Eye	PRKCZ
Dry Eye	PRKD1
Dry Eye	PRKDC
Dry Eye	PRKN
Dry Eye	PRL
Dry Eye	PRNP
Dry Eye	PRODH
Dry Eye	PROKR2
Dry Eye	PROP1
Dry Eye	PRPF3
Dry Eye	PRPF31
Dry Eye	PRPF4
Dry Eye	PRPF6
Dry Eye	PRPF8
Dry Eye	PRPH2
Dry Eye	PRR4
Dry Eye	PRTN3
Dry Eye	PRX
Dry Eye	PSAP
Dry Eye	PTCH1
Dry Eye	PTEN
Dry Eye	PTGS2
Dry Eye	PTPN11
Dry Eye	PTPN22
Dry Eye	PTPRC
Dry Eye	RAD51
Dry Eye	RAD51C
Dry Eye	RAF1
Dry Eye	RALGAPA1
Dry Eye	RANBP2
Dry Eye	RARB
Dry Eye	RARS1
Dry Eye	RASA2
Dry Eye	RAX
Dry Eye	RB1
Dry Eye	RBP3
Dry Eye	RBP4
Dry Eye	RCVRN
Dry Eye	RDH12
Dry Eye	RDH5
Dry Eye	RECQL4
Dry Eye	REN
Dry Eye	RERE
Dry Eye	RET
Dry Eye	REV3L
Dry Eye	RHO
Dry Eye	RHOA
Dry Eye	RIPK4
Dry Eye	RIT1
Dry Eye	RLBP1
Dry Eye	RMRP
Dry Eye	RNASE3
Dry Eye	RNASEH2A
Dry Eye	RNASEH2B
Dry Eye	RNASEH2C
Dry Eye	RNF113A
Dry Eye	RNU4ATAC
Dry Eye	RNU7-1
Dry Eye	RO60
Dry Eye	ROBO3
Dry Eye	ROM1
Dry Eye	RP1L1
Dry Eye	RP2
Dry Eye	RP25
Dry Eye	RP76
Dry Eye	RP9
Dry Eye	RPE65
Dry Eye	RPGR
Dry Eye	RPL21
Dry Eye	RPL5
Dry Eye	RRAS
Dry Eye	RRAS2
Dry Eye	RREB1
Dry Eye	RRM2B
Dry Eye	RS1
Dry Eye	RTEL1
Dry Eye	RTEL1-TNFRSF6B
Dry Eye	RXYLT1
Dry Eye	RYR1
Dry Eye	S100B
Dry Eye	SACS
Dry Eye	SAG
Dry Eye	SALL1
Dry Eye	SALL4
Dry Eye	SAMHD1
Dry Eye	SATB1
Dry Eye	SCF
Dry Eye	SCN10A
Dry Eye	SCN1A
Dry Eye	SCN1A-AS1
Dry Eye	SCN2A
Dry Eye	SCN4A
Dry Eye	SCN8A
Dry Eye	SCN9A
Dry Eye	SCO2
Dry Eye	SCP2
Dry Eye	SDHA
Dry Eye	SDHB
Dry Eye	SDR9C7
Dry Eye	SELE
Dry Eye	SEMA3A
Dry Eye	SERPINA1
Dry Eye	SERPINA3
Dry Eye	SERPINF1
Dry Eye	SERPING1
Dry Eye	SETBP1
Dry Eye	SETD2
Dry Eye	SETX
Dry Eye	SF
Dry Eye	SF3B1
Dry Eye	SF3B2
Dry Eye	SFTA3
Dry Eye	SFTPA1
Dry Eye	SFTPA2
Dry Eye	SFTPC
Dry Eye	SGK196
Dry Eye	SHEP1
Dry Eye	SHEP10
Dry Eye	SHEP11
Dry Eye	SHEP2
Dry Eye	SHEP3
Dry Eye	SHEP4
Dry Eye	SHEP5
Dry Eye	SHEP6
Dry Eye	SHEP7
Dry Eye	SHEP8
Dry Eye	SHEP9
Dry Eye	SHH
Dry Eye	SHOC2
Dry Eye	SIL1
Dry Eye	SIM1
Dry Eye	SIRT1
Dry Eye	SIX3
Dry Eye	SIX6
Dry Eye	SKIC2
Dry Eye	SKIC3
Dry Eye	SLC12A2
Dry Eye	SLC14A1
Dry Eye	SLC14A2
Dry Eye	SLC17A5
Dry Eye	SLC19A1
Dry Eye	SLC19A2
Dry Eye	SLC19A3
Dry Eye	SLC22A2
Dry Eye	SLC24A4
Dry Eye	SLC24A5
Dry Eye	SLC25A4
Dry Eye	SLC2A1
Dry Eye	SLC38A8
Dry Eye	SLC39A13
Dry Eye	SLC39A5
Dry Eye	SLC45A2
Dry Eye	SLC4A4
Dry Eye	SLC6A19
Dry Eye	SLC6A3
Dry Eye	SLCO1A2
Dry Eye	SLCO2B1
Dry Eye	SLX4
Dry Eye	SMAD2
Dry Eye	SMAD3
Dry Eye	SMAD4
Dry Eye	SMARCA2
Dry Eye	SMARCA4
Dry Eye	SMARCB1
Dry Eye	SMARCE1
Dry Eye	SMC1A
Dry Eye	SMC3
Dry Eye	SMCHD1
Dry Eye	SMPD1
Dry Eye	SNAP25
Dry Eye	SNAP29
Dry Eye	SNCA
Dry Eye	SNRNP200
Dry Eye	SNRPN
Dry Eye	SOD1
Dry Eye	SOD2
Dry Eye	SOS1
Dry Eye	SOS2
Dry Eye	SOX10
Dry Eye	SOX11
Dry Eye	SOX2
Dry Eye	SOX2-OT
Dry Eye	SOX3
Dry Eye	SOX9
Dry Eye	SPEN
Dry Eye	SPG7
Dry Eye	SPINK5
Dry Eye	SPRED2
Dry Eye	SPTAN1
Dry Eye	SPTBN2
Dry Eye	SRC
Dry Eye	SRD5A3
Dry Eye	SREBF1
Dry Eye	SSB
Dry Eye	SST
Dry Eye	STAB2
Dry Eye	STAG2
Dry Eye	STAT1
Dry Eye	STAT3
Dry Eye	STAT4
Dry Eye	STIM1
Dry Eye	STK11
Dry Eye	STN1
Dry Eye	STRA6
Dry Eye	STS
Dry Eye	STX1A
Dry Eye	SULT1A1
Dry Eye	SUMF1
Dry Eye	SUOX
Dry Eye	SYNE1
Dry Eye	SYNGAP1
Dry Eye	TAC1
Dry Eye	TACR3
Dry Eye	TARS1
Dry Eye	TBC1D24
Dry Eye	TBCE
Dry Eye	TBP
Dry Eye	TBX1
Dry Eye	TBX2
Dry Eye	TEK
Dry Eye	TERC
Dry Eye	TERF2IP
Dry Eye	TERT
Dry Eye	TF
Dry Eye	TGFB1
Dry Eye	TGFB2
Dry Eye	TGFB3
Dry Eye	TGFBI
Dry Eye	TGFBR1
Dry Eye	TGFBR2
Dry Eye	TGIF1
Dry Eye	TGM1
Dry Eye	TGM3
Dry Eye	TGM6
Dry Eye	TH
Dry Eye	THBS1
Dry Eye	TIMP1
Dry Eye	TIMP3
Dry Eye	TINF2
Dry Eye	TJP1
Dry Eye	TKT
Dry Eye	TLR2
Dry Eye	TLR3
Dry Eye	TLR4
Dry Eye	TMEM5
Dry Eye	TNF
Dry Eye	TNFAIP6
Dry Eye	TNFRSF1A
Dry Eye	TNFRSF1B
Dry Eye	TNFSF11
Dry Eye	TNFSF13B
Dry Eye	TP53
Dry Eye	TP63
Dry Eye	TPC2
Dry Eye	TPCN2
Dry Eye	TPO
Dry Eye	TRAF6
Dry Eye	TRDMT1
Dry Eye	TREX1
Dry Eye	TRIM21
Dry Eye	TRIP4
Dry Eye	TRPM1
Dry Eye	TRPM8
Dry Eye	TRPV1 mRNA
Dry Eye	TRPV4
Dry Eye	TSHR
Dry Eye	TTN
Dry Eye	TTPA
Dry Eye	TTR
Dry Eye	TUBA1A
Dry Eye	TUBB
Dry Eye	TWIST2
Dry Eye	TWNK
Dry Eye	TYR
Dry Eye	TYRP1
Dry Eye	U2AF1
Dry Eye	UBE2A
Dry Eye	UBE3A
Dry Eye	UBE3B
Dry Eye	USH2A
Dry Eye	VAMP1
Dry Eye	VAX1
Dry Eye	VAX2
Dry Eye	VCAM1
Dry Eye	VCAN
Dry Eye	VDR
Dry Eye	VEGFA
Dry Eye	VEGFB
Dry Eye	VEGFC
Dry Eye	VIM
Dry Eye	VIP
Dry Eye	VLDLR
Dry Eye	VPS13A
Dry Eye	VPS41
Dry Eye	VSX2
Dry Eye	VTN
Dry Eye	WDR45
Dry Eye	WFS1
Dry Eye	WNT10A
Dry Eye	WNT10B
Dry Eye	WRN
Dry Eye	WT1
Dry Eye	WW
Dry Eye	XPA
Dry Eye	XPC
Dry Eye	XRCC4
Dry Eye	YY1
Dry Eye	ZIC2
Dry Eye	ZMPSTE24
Ursolic Acid	ABO
Ursolic Acid	ACHE
Ursolic Acid	ACP1
Ursolic Acid	ADAM17
Ursolic Acid	ADH1B
Ursolic Acid	ADH1C
Ursolic Acid	ADH5
Ursolic Acid	ADK
Ursolic Acid	ADORA3
Ursolic Acid	AGTR1
Ursolic Acid	AKR1B1
Ursolic Acid	AKR1B10
Ursolic Acid	AKR1C1
Ursolic Acid	AKR1C2
Ursolic Acid	AKR1C3
Ursolic Acid	AKT1
Ursolic Acid	ALB
Ursolic Acid	ALOX5
Ursolic Acid	ALOX5AP
Ursolic Acid	AMPD2
Ursolic Acid	ANXA5
Ursolic Acid	APOA2
Ursolic Acid	AR
Ursolic Acid	ATF2
Ursolic Acid	AURKA
Ursolic Acid	BACE1
Ursolic Acid	BAX
Ursolic Acid	BBC3
Ursolic Acid	BCHE
Ursolic Acid	BCL2
Ursolic Acid	BCL2L1
Ursolic Acid	BIRC5
Ursolic Acid	BMP2
Ursolic Acid	BRAF
Ursolic Acid	CA1
Ursolic Acid	CA2
Ursolic Acid	CASP1
Ursolic Acid	CASP3
Ursolic Acid	CASP7
Ursolic Acid	CASP8
Ursolic Acid	CASP9
Ursolic Acid	CCL2
Ursolic Acid	CCNA2
Ursolic Acid	CCND1
Ursolic Acid	CCND2
Ursolic Acid	CD81
Ursolic Acid	CDC25A
Ursolic Acid	CDC25B
Ursolic Acid	CDK2
Ursolic Acid	CDKN1A
Ursolic Acid	CEBPA
Ursolic Acid	CES1
Ursolic Acid	CES2
Ursolic Acid	CFB
Ursolic Acid	CFD
Ursolic Acid	CFLAR
Ursolic Acid	CHEK1
Ursolic Acid	CHRM2
Ursolic Acid	CHUK
Ursolic Acid	CLPP
Ursolic Acid	CNR1
Ursolic Acid	COL11A2
Ursolic Acid	CREB1
Ursolic Acid	CSF2
Ursolic Acid	CT45A2
Ursolic Acid	CTNNA1
Ursolic Acid	CTNNB1
Ursolic Acid	CTSA
Ursolic Acid	CTSB
Ursolic Acid	CYCS
Ursolic Acid	CYP17A1
Ursolic Acid	CYP19A1
Ursolic Acid	CYP2C19
Ursolic Acid	CYP51A1
Ursolic Acid	DHODH
Ursolic Acid	DNMT1
Ursolic Acid	DPP4
Ursolic Acid	DUOX2
Ursolic Acid	DUSP6
Ursolic Acid	ECE1
Ursolic Acid	EDNRA
Ursolic Acid	EGFR
Ursolic Acid	EIF2AK3
Ursolic Acid	ENPP7
Ursolic Acid	EP300
Ursolic Acid	EPHB4
Ursolic Acid	EPHX2
Ursolic Acid	ERBB4
Ursolic Acid	ESR1
Ursolic Acid	ESR2
Ursolic Acid	ESRRG
Ursolic Acid	EZH2
Ursolic Acid	EZR
Ursolic Acid	F10
Ursolic Acid	F2
Ursolic Acid	F7
Ursolic Acid	FAAH
Ursolic Acid	FABP1
Ursolic Acid	FABP3
Ursolic Acid	FABP4
Ursolic Acid	FABP5
Ursolic Acid	FABP6
Ursolic Acid	FABP7
Ursolic Acid	FASLG
Ursolic Acid	FASN
Ursolic Acid	FBXO30
Ursolic Acid	FFAR1
Ursolic Acid	FGFR2
Ursolic Acid	FKBP1A
Ursolic Acid	FNTA
Ursolic Acid	FNTA FNTB
Ursolic Acid	FOXO3
Ursolic Acid	G6PD
Ursolic Acid	GAP43
Ursolic Acid	GC
Ursolic Acid	GLRX
Ursolic Acid	GLUL
Ursolic Acid	GPBAR1
Ursolic Acid	GRIK1
Ursolic Acid	GRIK2
Ursolic Acid	GSK3B
Ursolic Acid	GSR
Ursolic Acid	GSTA1
Ursolic Acid	GSTP1
Ursolic Acid	H3P16
Ursolic Acid	HDAC8
Ursolic Acid	HMGCR
Ursolic Acid	HSD11B1
Ursolic Acid	HSD11B2
Ursolic Acid	HSD17B1
Ursolic Acid	HSD17B11
Ursolic Acid	HSF1
Ursolic Acid	HSP90AA1
Ursolic Acid	HSPA8
Ursolic Acid	ICAM1
Ursolic Acid	IDO1
Ursolic Acid	IGF1
Ursolic Acid	IGF1R
Ursolic Acid	IGFBP1
Ursolic Acid	IKBKB
Ursolic Acid	IL1B
Ursolic Acid	IL6
Ursolic Acid	INPPL1
Ursolic Acid	INS
Ursolic Acid	ITGAL
Ursolic Acid	KDR
Ursolic Acid	KIF11
Ursolic Acid	KIF5B
Ursolic Acid	KRAS
Ursolic Acid	LCK
Ursolic Acid	LITAF
Ursolic Acid	LRRK2
Ursolic Acid	LTB4R
Ursolic Acid	MAOB
Ursolic Acid	MAP2K1
Ursolic Acid	MAP2K2
Ursolic Acid	MAPK1
Ursolic Acid	MAPK10
Ursolic Acid	MAPK14
Ursolic Acid	MAPK3
Ursolic Acid	MAPK8
Ursolic Acid	MAPK8IP2
Ursolic Acid	MAPK9
Ursolic Acid	MAPKAPK2
Ursolic Acid	MCL1
Ursolic Acid	MDM2
Ursolic Acid	MIF
Ursolic Acid	MMP1
Ursolic Acid	MMP10
Ursolic Acid	MMP12
Ursolic Acid	MMP13
Ursolic Acid	MMP2
Ursolic Acid	MMP3
Ursolic Acid	MMP8
Ursolic Acid	MMP9
Ursolic Acid	MSTN
Ursolic Acid	MTHFD1
Ursolic Acid	MTOR
Ursolic Acid	NFKB1
Ursolic Acid	NFKBIA
Ursolic Acid	NOP2
Ursolic Acid	NOS2
Ursolic Acid	NOS3
Ursolic Acid	NOX4
Ursolic Acid	NPC1L1
Ursolic Acid	NQO1
Ursolic Acid	NR1H3
Ursolic Acid	NR1H4
Ursolic Acid	NR1I2
Ursolic Acid	NR1I3
Ursolic Acid	NR3C1
Ursolic Acid	NR3C2
Ursolic Acid	PARP1
Ursolic Acid	PDE3B
Ursolic Acid	PDE4B
Ursolic Acid	PDE4D
Ursolic Acid	PDK2
Ursolic Acid	PDPK1
Ursolic Acid	PECAM1
Ursolic Acid	PGF
Ursolic Acid	PGR
Ursolic Acid	PIK3CA
Ursolic Acid	PIK3CB
Ursolic Acid	PIK3CD
Ursolic Acid	PIK3CG
Ursolic Acid	PIM1
Ursolic Acid	PLA2G10
Ursolic Acid	PLA2G1B
Ursolic Acid	PLA2G2A
Ursolic Acid	PLAU
Ursolic Acid	PMAIP1
Ursolic Acid	PNMT
Ursolic Acid	POLA1
Ursolic Acid	POLB
Ursolic Acid	PPARA
Ursolic Acid	PPARD
Ursolic Acid	PPARG
Ursolic Acid	PPIA
Ursolic Acid	PPP5C
Ursolic Acid	PREP
Ursolic Acid	PRKACA
Ursolic Acid	PRKCG
Ursolic Acid	PRKCH
Ursolic Acid	PTGDR2
Ursolic Acid	PTGER1
Ursolic Acid	PTGER2
Ursolic Acid	PTGER3
Ursolic Acid	PTGER4
Ursolic Acid	PTGES
Ursolic Acid	PTGIR
Ursolic Acid	PTGS1
Ursolic Acid	PTGS2
Ursolic Acid	PTPN1
Ursolic Acid	PTPN11
Ursolic Acid	PTPN2
Ursolic Acid	PTPN6
Ursolic Acid	PTPRF
Ursolic Acid	RARG
Ursolic Acid	RBP4
Ursolic Acid	RELA
Ursolic Acid	REN
Ursolic Acid	RORA
Ursolic Acid	RORC
Ursolic Acid	RRN3
Ursolic Acid	RXRA
Ursolic Acid	SAE1 UBA2
Ursolic Acid	SCD
Ursolic Acid	SEC14L2
Ursolic Acid	SELE
Ursolic Acid	SERPINA6
Ursolic Acid	SHBG
Ursolic Acid	SIGMAR1
Ursolic Acid	SLC22A6
Ursolic Acid	SLC6A2
Ursolic Acid	SLC6A3
Ursolic Acid	SLC6A4
Ursolic Acid	SORD
Ursolic Acid	SRC
Ursolic Acid	SRD5A1
Ursolic Acid	SRD5A2
Ursolic Acid	SREBF2
Ursolic Acid	STAT3
Ursolic Acid	STS
Ursolic Acid	SULT1E1
Ursolic Acid	SULT2A1
Ursolic Acid	SULT2B1
Ursolic Acid	SYK
Ursolic Acid	SYP
Ursolic Acid	TCF4
Ursolic Acid	TERT
Ursolic Acid	TGFBR1
Ursolic Acid	THRA
Ursolic Acid	THRB
Ursolic Acid	TNF
Ursolic Acid	TNNC1
Ursolic Acid	TOP1
Ursolic Acid	TOP2A
Ursolic Acid	TP53
Ursolic Acid	TRAPPC3
Ursolic Acid	TRIM63
Ursolic Acid	TRPV1
Ursolic Acid	TTPA
Ursolic Acid	TTR
Ursolic Acid	TYMS
Ursolic Acid	VEGFA
Ursolic Acid	WAS
Ursolic Acid	WDR12
Ursolic Acid	YARS1
