# Supplementary material for: Ursolic acid ameliorates ocular surface dysfunction in dry eye via targeting EGFR/RAS/RAF/MAP2K1/MAPK1 pathway
Source: J Pharm Anal. 2025 Apr 3;15(11):101294. doi: 10.1016/j.jpha.2025.101294 (PMC12702019; doi:10.1016/j.jpha.2025.101294)
Supplement: Multimedia component 1 [file mmc1.zip › JPHA_101294 Supplementary Data/Supplementary Data 4.xlsx]

## Sheet: UA-common targets
TERT
PPARD
NOS2
PPARG
PTPN11
G6PD
PTGS2
NR3C1
SLC6A3
ALOX5
MDM2
ESR1
CNR1
MAPK3
IL6
MMP3
MMP1
MMP2
ITGAL
ACHE
CTSA
EDNRA
CTSB
STAT3
VEGFA
CCND1
BCL2
CDKN1A
BAX
MMP9
TNF
CASP3
TP53
CASP8
ICAM1
IL1B
SELE
PRKCG
CSF2
PECAM1
NOS3
FASLG
CASP1
EGFR
CTNNB1
AKT1
KRAS
MAPK1
MAP2K1
MAP2K2
BRAF
MAPK14
EZH2
CCL2
LRRK2
EP300
MTOR
PIK3CA
INS
IGF1
STS
ALB
F2
CA2
APOA2
CFB
KDR
KIF11
TTR
PARP1
ADH1B
SRC
CDK2
REN
AKR1B1
IGF1R
TTPA
HSP90AA1
PGF
RBP4
FGFR2
ADH5
TGFBR1

## Sheet: DAVID
Category	Term	Count	%	PValue	Genes	List Total	Pop Hits	Pop Total	Fold Enrichment	Bonferroni	Benjamini	FDR
GOTERM_MF_DIRECT	GO:0005515~protein binding	78	93.9759	3.6039e-09	ACHE, CDKN1A, CSF2, LRRK2, AKR1B1, FASLG, KIF11, NR3C1, ITGAL, TNF, SLC6A3, IGF1R, ICAM1, EDNRA, CASP8, CCND1, CA2, CASP3, CASP1, KDR, AKT1, EP300, CTSB, PRKCG, MAP2K1, G6PD, HSP90AA1, MAP2K2, PARP1, MMP2, MMP3, APOA2, F2, MMP9, TGFBR1, PGF, RBP4, PIK3CA, IL1B, PECAM1, PPARG, TP53, CFB, PPARD, SRC, PTGS2, EGFR, INS, TTR, TERT, CNR1, TTPA, ALOX5, CCL2, MAPK1, MAPK3, NOS2, NOS3, STAT3, PTPN11, BRAF…	83	12623	18913	1.40804	1.48481e-06	3.71202e-07	3.36064e-07
GOTERM_CC_DIRECT	GO:0005737~cytoplasm	46	55.4217	1.33039e-07	SRC, LRRK2, KIF11, NR3C1, PTGS2, SLC6A3, EGFR, IGF1R, CASP8, CCND1, TERT, CNR1, CA2, CASP3, ALOX5, CASP1, AKT1, MAPK1, EP300, MAPK3, PRKCG, G6PD, HSP90AA1, PARP1, NOS2, NOS3, MMP3, STAT3, PTPN11, MAPK14, ESR1, MTOR, VEGFA, PIK3CA, ALB, CDK2, BCL2, MDM2, BAX, CTNNB1, KRAS, REN, PPARG, TP53, FGFR2, EZH2	83	5634	20587	2.02514	3.57869e-05	5.9646e-06	5.21071e-06
UP_KW_CELLULAR_COMPONENT	KW-0963~Cytoplasm	46	55.4217	6.08261e-06	CDKN1A, SRC, ADH1B, AKR1B1, KIF11, NR3C1, ADH5, CASP8, TTR, CCND1, TERT, CA2, CASP3, TTPA, ALOX5, CASP1, KDR, AKT1, MAPK1, EP300, MAPK3, PRKCG, MAP2K1, G6PD, HSP90AA1, MAP2K2, PARP1, NOS2, NOS3, MMP2, MMP3, STAT3, PTPN11, BRAF, MAPK14, ESR1, MTOR, IL1B, CDK2, BCL2, MDM2, BAX, CTNNB1, KRAS, PPARG, TP53	82	5561	17662	1.78169	0.000158136	7.9074e-05	6.69088e-05
GOTERM_CC_DIRECT	GO:0005829~cytosol	45	54.2169	2.30767e-07	CDKN1A, SRC, ADH1B, LRRK2, AKR1B1, KIF11, NR3C1, ADH5, CASP8, CCND1, TERT, CA2, CASP3, TTPA, ALOX5, CASP1, AKT1, MAPK1, EP300, MAPK3, PRKCG, MAP2K1, G6PD, HSP90AA1, MAP2K2, PARP1, NOS2, NOS3, STAT3, APOA2, PTPN11, BRAF, MAPK14, ESR1, MTOR, PIK3CA, IL1B, CDK2, BCL2, MDM2, BAX, CTNNB1, KRAS, PPARG, TP53	83	5521	20587	2.02167	6.20744e-05	8.86805e-06	7.74718e-06
KEGG_PATHWAY	hsa05200:Pathways in cancer	43	51.8072	1.13592e-29	CDKN1A, FASLG, PTGS2, EGFR, IGF1R, EDNRA, CASP8, CCND1, TERT, CASP3, AKT1, MAPK1, EP300, MAPK3, PRKCG, MAP2K1, HSP90AA1, MAP2K2, NOS2, MMP1, MMP2, STAT3, BRAF, IGF1, F2, MMP9, ESR1, TGFBR1, MTOR, PGF, VEGFA, IL6, PIK3CA, CDK2, BCL2, MDM2, BAX, CTNNB1, KRAS, PPARG, TP53, FGFR2, PPARD	80	531	8205	8.30544	2.74893e-27	2.74893e-27	1.07913e-27
GOTERM_CC_DIRECT	GO:0005634~nucleus	43	51.8072	2.05379e-05	ACHE, CDKN1A, FASLG, KIF11, NR3C1, EGFR, IGF1R, CCND1, TERT, CASP3, KDR, AKT1, MAPK1, EP300, MAPK3, PRKCG, MAP2K1, G6PD, HSP90AA1, MAP2K2, PARP1, NOS2, NOS3, MMP2, MMP3, STAT3, PTPN11, BRAF, MAPK14, ESR1, TGFBR1, MTOR, ALB, CDK2, BCL2, MDM2, BAX, CTNNB1, PPARG, TP53, FGFR2, PPARD, EZH2	83	5991	20587	1.78026	0.00550953	0.000552471	0.000482642
GOTERM_CC_DIRECT	GO:0005886~plasma membrane	42	50.6024	2.48533e-06	ACHE, CSF2, SRC, ADH1B, LRRK2, FASLG, ITGAL, TNF, SLC6A3, EGFR, IGF1R, ICAM1, EDNRA, STS, TERT, CNR1, CA2, CASP1, KDR, AKT1, MAPK1, MAPK3, PRKCG, MAP2K1, HSP90AA1, NOS2, NOS3, MMP2, STAT3, BRAF, F2, SELE, ESR1, TGFBR1, PIK3CA, MDM2, PECAM1, CTNNB1, KRAS, REN, FGFR2, CFB	83	5334	20587	1.95304	0.000668331	8.35691e-05	7.30065e-05
GOTERM_MF_DIRECT	GO:0042802~identical protein binding	34	40.9639	2.41289e-14	LRRK2, NR3C1, TNF, ADH5, EGFR, IGF1R, INS, CASP8, TTR, TERT, CNR1, CASP1, KDR, AKT1, MAPK1, MAPK3, G6PD, HSP90AA1, PARP1, STAT3, BRAF, MMP9, ESR1, MTOR, PGF, VEGFA, ALB, BCL2, MDM2, BAX, KRAS, PPARG, TP53, FGFR2	83	1698	18913	4.56272	9.92584e-12	9.94112e-12	9.00009e-12
UP_KW_DOMAIN	KW-0732~Signal	34	40.9639	3.02654e-05	ACHE, CSF2, ITGAL, PTGS2, EGFR, IGF1R, INS, ICAM1, EDNRA, STS, TTR, TERT, KDR, CCL2, CTSB, CTSA, MMP1, MMP2, MMP3, APOA2, IGF1, F2, SELE, MMP9, TGFBR1, PGF, VEGFA, IL6, RBP4, ALB, PECAM1, REN, FGFR2, CFB	60	4357	14500	1.88585	0.000544638	0.000544778	0.000544778
GOTERM_CC_DIRECT	GO:0005576~extracellular region	31	37.3494	2.0404e-10	ACHE, CSF2, FASLG, TNF, INS, TTR, ALOX5, KDR, CCL2, MAPK1, CTSB, CTSA, HSP90AA1, MAP2K2, MMP1, MMP2, MMP3, APOA2, IGF1, MAPK14, F2, MMP9, PGF, VEGFA, IL6, RBP4, IL1B, ALB, REN, FGFR2, CFB	83	2119	20587	3.62866	5.48869e-08	1.82956e-08	1.59832e-08
UP_KW_PTM	KW-0832~Ubl conjugation	31	37.3494	3.30083e-05	CDKN1A, SRC, FASLG, KIF11, NR3C1, EGFR, IGF1R, ICAM1, CCND1, TERT, CASP1, KDR, AKT1, MAPK1, EP300, PRKCG, HSP90AA1, PARP1, NOS2, BRAF, MAPK14, ESR1, TGFBR1, BCL2, MDM2, CTNNB1, KRAS, TP53, FGFR2, PPARD, EZH2	80	2594	14104	2.1069	0.000725931	0.000379595	0.000247562
KEGG_PATHWAY	hsa05205:Proteoglycans in cancer	30	36.1446	5.00197e-27	CDKN1A, SRC, FASLG, TNF, EGFR, IGF1R, CCND1, CASP3, KDR, AKT1, MAPK1, MAPK3, PRKCG, MAP2K1, MAP2K2, MMP2, STAT3, PTPN11, BRAF, IGF1, MAPK14, MMP9, ESR1, MTOR, VEGFA, PIK3CA, MDM2, CTNNB1, KRAS, TP53	80	205	8205	15.0091	1.21048e-24	4.03492e-25	1.58396e-25
GOTERM_CC_DIRECT	GO:0005654~nucleoplasm	30	36.1446	0.000436968	CDKN1A, SRC, ADH1B, AKR1B1, NR3C1, CASP8, CCND1, TERT, CASP3, ALOX5, AKT1, MAPK1, EP300, MAPK3, HSP90AA1, PARP1, NOS2, STAT3, PTPN11, MAPK14, ESR1, MTOR, CDK2, BCL2, MDM2, CTNNB1, PPARG, TP53, PPARD, EZH2	83	3962	20587	1.87811	0.110922	0.00559735	0.00488988
GOTERM_CC_DIRECT	GO:0005615~extracellular space	29	34.9398	7.24e-10	ACHE, CSF2, LRRK2, AKR1B1, FASLG, TNF, EGFR, INS, ICAM1, TTR, ALOX5, CASP1, CCL2, CTSB, MMP2, MMP3, IGF1, F2, SELE, MMP9, PGF, VEGFA, IL6, RBP4, IL1B, ALB, PECAM1, REN, CFB	83	1946	20587	3.69632	1.94756e-07	4.8689e-08	4.2535e-08
GOTERM_CC_DIRECT	GO:0016020~membrane	29	34.9398	0.000394171	ACHE, LRRK2, KIF11, NR3C1, ITGAL, TNF, SLC6A3, EGFR, IGF1R, ICAM1, STS, CCND1, PRKCG, CTSA, G6PD, HSP90AA1, PARP1, ESR1, TGFBR1, MTOR, PGF, VEGFA, PIK3CA, BCL2, BAX, CTNNB1, KRAS, REN, FGFR2	83	3739	20587	1.92379	0.100623	0.0053016	0.00463151
KEGG_PATHWAY	hsa05163:Human cytomegalovirus infection	28	33.7349	3.92983e-23	CDKN1A, SRC, FASLG, PTGS2, TNF, EGFR, CASP8, CCND1, CASP3, CCL2, AKT1, MAPK1, MAPK3, PRKCG, MAP2K1, MAP2K2, STAT3, MAPK14, MTOR, VEGFA, IL6, PIK3CA, IL1B, MDM2, BAX, CTNNB1, KRAS, TP53	80	225	8205	12.7633	9.5102e-21	1.58503e-21	6.22224e-22
KEGG_PATHWAY	hsa05417:Lipid and atherosclerosis	27	32.5301	2.43051e-22	SRC, FASLG, TNF, ICAM1, CASP8, CASP3, CASP1, CCL2, AKT1, MAPK1, MAPK3, HSP90AA1, MMP1, NOS3, MMP3, STAT3, MAPK14, SELE, MMP9, IL6, PIK3CA, IL1B, BCL2, BAX, KRAS, PPARG, TP53	80	215	8205	12.8799	5.88184e-20	7.3523e-21	2.88623e-21
KEGG_PATHWAY	hsa04151:PI3K-Akt signaling pathway	26	31.3253	9.89873e-16	CDKN1A, FASLG, EGFR, IGF1R, INS, CCND1, KDR, AKT1, MAPK1, MAPK3, MAP2K1, HSP90AA1, MAP2K2, NOS3, IGF1, MTOR, PGF, VEGFA, IL6, PIK3CA, CDK2, BCL2, MDM2, KRAS, TP53, FGFR2	80	354	8205	7.53284	2.41807e-13	1.04152e-14	4.0886e-15
GOTERM_BP_DIRECT	GO:0007165~signal transduction	26	31.3253	3.51119e-11	SRC, LRRK2, FASLG, NR3C1, ITGAL, EGFR, IGF1R, EDNRA, TTR, CASP1, CCL2, AKT1, MAPK1, MAP2K1, STAT3, BRAF, IGF1, MAPK14, ESR1, TGFBR1, PGF, IL1B, CDK2, PECAM1, KRAS, PPARG	83	1259	19357	4.81623	7.68249e-08	9.60312e-09	8.40492e-09
UP_KW_CELLULAR_COMPONENT	KW-0964~Secreted	26	31.3253	5.77704e-06	ACHE, CSF2, FASLG, TNF, EGFR, INS, TTR, KDR, CCL2, CTSB, MMP1, MMP2, MMP3, APOA2, IGF1, F2, MMP9, PGF, VEGFA, IL6, RBP4, IL1B, ALB, REN, FGFR2, CFB	82	2133	17662	2.62548	0.000150192	7.9074e-05	6.69088e-05
KEGG_PATHWAY	hsa05215:Prostate cancer	25	30.1205	1.77829e-28	CDKN1A, EGFR, IGF1R, INS, CCND1, AKT1, MAPK1, EP300, MAPK3, MAP2K1, HSP90AA1, MAP2K2, MMP3, BRAF, IGF1, MMP9, MTOR, PIK3CA, CDK2, BCL2, MDM2, CTNNB1, KRAS, TP53, FGFR2	80	97	8205	26.4336	4.30346e-26	2.15173e-26	8.44688e-27
KEGG_PATHWAY	hsa05161:Hepatitis B	25	30.1205	9.4211e-23	CDKN1A, SRC, FASLG, TNF, CASP8, CASP3, AKT1, MAPK1, EP300, MAPK3, PRKCG, MAP2K1, MAP2K2, STAT3, BRAF, MAPK14, MMP9, TGFBR1, IL6, PIK3CA, CDK2, BCL2, BAX, KRAS, TP53	80	162	8205	15.8275	2.27991e-20	3.25701e-21	1.27858e-21
KEGG_PATHWAY	hsa05167:Kaposi sarcoma-associated herpesvirus infection	24	28.9157	1.55328e-19	CDKN1A, MAP2K1, MAP2K2, CSF2, SRC, STAT3, PTGS2, MAPK14, MTOR, ICAM1, VEGFA, IL6, CASP8, PIK3CA, CCND1, CASP3, BAX, AKT1, EP300, MAPK1, CTNNB1, KRAS, TP53, MAPK3	80	194	8205	12.6881	3.75894e-17	2.96293e-18	1.16313e-18
KEGG_PATHWAY	hsa05165:Human papillomavirus infection	24	28.9157	2.50706e-14	CDKN1A, MAP2K1, MAP2K2, FASLG, PTGS2, TNF, EGFR, MTOR, VEGFA, CASP8, TERT, PIK3CA, CCND1, CASP3, CDK2, MDM2, BAX, AKT1, EP300, MAPK1, CTNNB1, KRAS, TP53, MAPK3	80	331	8205	7.43656	6.07203e-12	1.89596e-13	7.44283e-14
KEGG_PATHWAY	hsa01522:Endocrine resistance	23	27.7108	4.60041e-25	CDKN1A, MAP2K1, MAP2K2, SRC, MMP2, BRAF, IGF1, MAPK14, ESR1, MMP9, EGFR, MTOR, IGF1R, PIK3CA, CCND1, MDM2, BCL2, BAX, AKT1, MAPK1, KRAS, TP53, MAPK3	80	98	8205	24.0708	1.1133e-22	2.78325e-23	1.0926e-23
GOTERM_BP_DIRECT	GO:0010628~positive regulation of gene expression	23	27.7108	1.42483e-16	MAP2K1, MAP2K2, CSF2, NOS3, STAT3, BRAF, IGF1, MAPK14, TNF, TGFBR1, MTOR, INS, VEGFA, IL6, IL1B, AKT1, MAPK1, CTNNB1, KRAS, PPARG, TP53, PPARD, MAPK3	83	513	19357	10.4561	2.42917e-13	3.11752e-13	2.72854e-13
KEGG_PATHWAY	hsa04010:MAPK signaling pathway	23	27.7108	2.22887e-14	PRKCG, MAP2K1, MAP2K2, BRAF, FASLG, IGF1, MAPK14, TNF, EGFR, TGFBR1, PGF, INS, IGF1R, VEGFA, IL1B, CASP3, KDR, AKT1, MAPK1, KRAS, TP53, FGFR2, MAPK3	80	294	8205	8.0236	5.40035e-12	1.81264e-13	7.11572e-14
KEGG_PATHWAY	hsa04068:FoxO signaling pathway	22	26.506	1.18191e-20	CDKN1A, MAP2K1, MAP2K2, STAT3, BRAF, FASLG, IGF1, MAPK14, EGFR, TGFBR1, INS, IGF1R, IL6, PIK3CA, CCND1, CDK2, MDM2, AKT1, EP300, MAPK1, KRAS, MAPK3	80	131	8205	17.2242	2.86022e-18	2.6002e-19	1.02074e-19
KEGG_PATHWAY	hsa04015:Rap1 signaling pathway	22	26.506	2.59672e-16	PRKCG, MAP2K1, MAP2K2, SRC, BRAF, IGF1, ITGAL, MAPK14, EGFR, PGF, INS, IGF1R, VEGFA, PIK3CA, CNR1, KDR, AKT1, MAPK1, CTNNB1, KRAS, FGFR2, MAPK3	80	210	8205	10.7446	5.37348e-14	2.99241e-15	1.17471e-15
KEGG_PATHWAY	hsa05022:Pathways of neurodegeneration - multiple diseases	22	26.506	2.23788e-09	PRKCG, MAP2K1, MAP2K2, NOS2, LRRK2, BRAF, FASLG, PTGS2, MAPK14, TNF, SLC6A3, MTOR, IL6, CASP8, IL1B, CASP3, BCL2, BAX, MAPK1, CTNNB1, KRAS, MAPK3	80	476	8205	4.74028	5.41567e-07	8.46199e-09	3.32186e-09
GOTERM_CC_DIRECT	GO:0070062~extracellular exosome	22	26.506	0.000120586	CTSA, G6PD, HSP90AA1, SRC, LRRK2, APOA2, AKR1B1, FASLG, ITGAL, F2, MMP9, ADH5, ICAM1, RBP4, TTR, CA2, ALB, PECAM1, BAX, CTNNB1, CFB, CTSB	83	2219	20587	2.45912	0.0319189	0.00249519	0.00217982
KEGG_PATHWAY	hsa01521:EGFR tyrosine kinase inhibitor resistance	21	25.3012	5.96437e-24	PRKCG, MAP2K1, MAP2K2, SRC, STAT3, BRAF, IGF1, EGFR, MTOR, IGF1R, VEGFA, IL6, PIK3CA, KDR, BCL2, BAX, AKT1, MAPK1, KRAS, FGFR2, MAPK3	80	79	8205	27.2634	1.44338e-21	2.88675e-22	1.13323e-22
KEGG_PATHWAY	hsa04933:AGE-RAGE signaling pathway in diabetic complications	21	25.3012	1.03439e-21	NOS3, MMP2, STAT3, MAPK14, SELE, TNF, TGFBR1, ICAM1, VEGFA, IL6, PIK3CA, CCND1, IL1B, CASP3, BCL2, BAX, CCL2, AKT1, MAPK1, KRAS, MAPK3	80	100	8205	21.5381	2.50322e-19	2.78136e-20	1.09186e-20
GOTERM_BP_DIRECT	GO:0043066~negative regulation of apoptotic process	21	25.3012	3.5385e-14	SRC, AKR1B1, BRAF, IGF1, TNF, MMP9, EGFR, TGFBR1, MTOR, IGF1R, VEGFA, IL6, CASP3, ALB, MDM2, KDR, BCL2, AKT1, CTNNB1, TP53, PPARD	83	520	19357	9.41837	7.74905e-11	2.58075e-11	2.25874e-11
KEGG_PATHWAY	hsa05206:MicroRNAs in cancer	21	25.3012	6.71276e-12	PRKCG, CDKN1A, MAP2K1, MAP2K2, STAT3, PTGS2, MMP9, EGFR, MTOR, VEGFA, PIK3CA, CCND1, CASP3, MDM2, BCL2, EP300, MAPK1, KRAS, TP53, EZH2, MAPK3	80	310	8205	6.94778	1.62448e-09	3.86783e-11	1.51836e-11
GOTERM_MF_DIRECT	GO:0005524~ATP binding	21	25.3012	6.60092e-06	PRKCG, MAP2K1, HSP90AA1, MAP2K2, SRC, LRRK2, BRAF, KIF11, MAPK14, EGFR, TGFBR1, MTOR, IGF1R, PIK3CA, CDK2, KDR, AKT1, MAPK1, KRAS, FGFR2, MAPK3	83	1539	18913	3.1093	0.00271589	0.000169974	0.000153884
KEGG_PATHWAY	hsa04066:HIF-1 signaling pathway	20	24.0964	1.93374e-19	PRKCG, CDKN1A, MAP2K1, MAP2K2, NOS2, NOS3, STAT3, IGF1, EGFR, MTOR, INS, IGF1R, VEGFA, IL6, PIK3CA, BCL2, AKT1, EP300, MAPK1, MAPK3	80	109	8205	18.8188	4.67966e-17	3.34261e-18	1.31218e-18
KEGG_PATHWAY	hsa05226:Gastric cancer	20	24.0964	8.69726e-17	CDKN1A, MAP2K1, MAP2K2, BRAF, EGFR, TGFBR1, MTOR, TERT, PIK3CA, CCND1, CDK2, BCL2, BAX, AKT1, MAPK1, CTNNB1, KRAS, TP53, FGFR2, MAPK3	80	149	8205	13.7668	2.68674e-14	1.31546e-15	5.164e-16
KEGG_PATHWAY	hsa05160:Hepatitis C	20	24.0964	2.35832e-16	CDKN1A, MAP2K1, MAP2K2, STAT3, BRAF, FASLG, TNF, EGFR, CASP8, PIK3CA, CCND1, CASP3, CDK2, BAX, AKT1, MAPK1, CTNNB1, KRAS, TP53, MAPK3	80	157	8205	13.0653	5.37348e-14	2.95263e-15	1.15909e-15
KEGG_PATHWAY	hsa05166:Human T-cell leukemia virus 1 infection	20	24.0964	1.59335e-13	CDKN1A, MAP2K1, MAP2K2, CSF2, ITGAL, TNF, TGFBR1, ICAM1, IL6, TERT, PIK3CA, CCND1, CDK2, BAX, AKT1, EP300, MAPK1, KRAS, TP53, MAPK3	80	222	8205	9.23986	3.85547e-11	1.13409e-12	4.45201e-13
GOTERM_BP_DIRECT	GO:0008284~positive regulation of cell proliferation	20	24.0964	8.51423e-13	CSF2, FASLG, IGF1, F2, EGFR, TGFBR1, PGF, INS, IGF1R, VEGFA, IL6, IL1B, CDK2, MDM2, KDR, BCL2, AKT1, KRAS, FGFR2, EZH2	83	541	19357	8.6217	1.86293e-09	4.65728e-10	4.07619e-10
GOTERM_CC_DIRECT	GO:0032991~macromolecular complex	20	24.0964	1.71027e-11	CDKN1A, HSP90AA1, PARP1, PTPN11, KIF11, PTGS2, NR3C1, ESR1, TNF, EGFR, CASP8, TTR, ALB, MDM2, CASP1, BCL2, PECAM1, AKT1, CTNNB1, TP53	83	683	20587	7.26314	4.60064e-09	4.60064e-09	4.01914e-09
KEGG_PATHWAY	hsa05418:Fluid shear stress and atherosclerosis	19	22.8916	4.71368e-16	HSP90AA1, NOS3, SRC, MMP2, MAPK14, SELE, TNF, MMP9, ICAM1, VEGFA, PIK3CA, IL1B, KDR, BCL2, PECAM1, CCL2, AKT1, CTNNB1, TP53	80	139	8205	14.0193	1.0747e-13	5.18505e-15	2.03545e-15
KEGG_PATHWAY	hsa05225:Hepatocellular carcinoma	19	22.8916	1.49595e-14	PRKCG, CDKN1A, MAP2K1, MAP2K2, BRAF, EGFR, TGFBR1, MTOR, IGF1R, TERT, PIK3CA, CCND1, BAX, AKT1, MAPK1, CTNNB1, KRAS, TP53, MAPK3	80	168	8205	11.5993	3.6271e-12	1.29292e-13	5.07553e-14
GOTERM_BP_DIRECT	GO:0006915~apoptotic process	19	22.8916	5.73232e-11	PARP1, FASLG, MAPK14, NR3C1, MMP9, TGFBR1, CASP8, IL1B, CASP3, MDM2, CASP1, BCL2, BAX, EP300, MAPK1, TP53, FGFR2, PPARD, MAPK3	83	605	19357	7.32417	1.25423e-07	1.25423e-08	1.09774e-08
UP_KW_MOLECULAR_FUNCTION	KW-0418~Kinase	19	22.8916	4.77376e-07	PRKCG, CDKN1A, MAP2K1, MAP2K2, SRC, LRRK2, BRAF, MAPK14, EGFR, TGFBR1, MTOR, IGF1R, PIK3CA, CDK2, KDR, AKT1, MAPK1, FGFR2, MAPK3	74	747	11735	4.03352	2.38685e-05	2.38688e-05	2.10046e-05
GOTERM_BP_DIRECT	GO:0045944~positive regulation of transcription from RNA polymerase II promoter	19	22.8916	2.22652e-06	PARP1, STAT3, IGF1, MAPK14, NR3C1, ESR1, TNF, EGFR, VEGFA, IL6, IL1B, AKT1, EP300, CTNNB1, PPARG, TP53, FGFR2, PPARD, MAPK3	83	1204	19357	3.68033	0.00485979	8.11938e-05	7.10632e-05
KEGG_PATHWAY	hsa05214:Glioma	18	21.6867	1.59166e-19	PRKCG, CDKN1A, MAP2K1, MAP2K2, BRAF, IGF1, EGFR, MTOR, IGF1R, PIK3CA, CCND1, MDM2, BAX, AKT1, MAPK1, KRAS, TP53, MAPK3	80	75	8205	24.615	3.85181e-17	2.96293e-18	1.16313e-18
KEGG_PATHWAY	hsa05210:Colorectal cancer	18	21.6867	1.9625e-18	CDKN1A, MAP2K1, MAP2K2, BRAF, EGFR, TGFBR1, MTOR, PIK3CA, CCND1, CASP3, BCL2, BAX, AKT1, MAPK1, CTNNB1, KRAS, TP53, MAPK3	80	86	8205	21.4666	4.74925e-16	3.16617e-17	1.24292e-17
KEGG_PATHWAY	hsa04668:TNF signaling pathway	18	21.6867	2.17011e-16	MAP2K1, CSF2, MMP3, PTGS2, MAPK14, SELE, TNF, MMP9, ICAM1, IL6, CASP8, PIK3CA, IL1B, CASP3, CCL2, AKT1, MAPK1, MAPK3	80	112	8205	16.4833	5.37348e-14	2.91759e-15	1.14534e-15
KEGG_PATHWAY	hsa05224:Breast cancer	18	21.6867	2.4487e-14	CDKN1A, MAP2K1, MAP2K2, BRAF, IGF1, ESR1, EGFR, MTOR, IGF1R, PIK3CA, CCND1, BAX, AKT1, MAPK1, CTNNB1, KRAS, TP53, MAPK3	80	147	8205	12.5587	5.93769e-12	1.89596e-13	7.44283e-14
KEGG_PATHWAY	hsa04014:Ras signaling pathway	18	21.6867	5.80988e-11	PRKCG, MAP2K1, MAP2K2, FASLG, PTPN11, IGF1, EGFR, PGF, INS, IGF1R, VEGFA, PIK3CA, KDR, AKT1, MAPK1, KRAS, FGFR2, MAPK3	80	236	8205	7.82256	1.40599e-08	2.75684e-10	1.08223e-10
INTERPRO	IPR011009:Protein kinase-like domain	18	21.6867	1.24926e-10	PRKCG, MAP2K1, MAP2K2, SRC, LRRK2, BRAF, MAPK14, EGFR, TGFBR1, MTOR, IGF1R, PIK3CA, CDK2, KDR, AKT1, MAPK1, FGFR2, MAPK3	83	546	19139	7.60188	3.76027e-08	1.88013e-08	1.73647e-08
GOTERM_BP_DIRECT	GO:0045893~positive regulation of transcription, DNA-templated	18	21.6867	7.28464e-09	MAP2K1, MAP2K2, SRC, STAT3, IGF1, ESR1, TNF, EGFR, TGFBR1, IL6, IL1B, CDK2, AKT1, EP300, CTNNB1, PPARG, TP53, PPARD	83	722	19357	5.81427	1.59387e-05	6.1303e-07	5.36542e-07
UP_SEQ_FEATURE	ACT_SITE:Proton acceptor	18	21.6867	4.13662e-08	PRKCG, MAP2K1, G6PD, MAP2K2, SRC, LRRK2, BRAF, PTGS2, MAPK14, EGFR, TGFBR1, IGF1R, CDK2, KDR, AKT1, MAPK1, FGFR2, MAPK3	83	861	20516	5.16754	4.69495e-05	2.34753e-05	2.32271e-05
KEGG_PATHWAY	hsa05010:Alzheimer disease	18	21.6867	9.65451e-08	MAP2K1, MAP2K2, NOS2, BRAF, PTGS2, TNF, MTOR, INS, IL6, CASP8, PIK3CA, IL1B, CASP3, AKT1, MAPK1, CTNNB1, KRAS, MAPK3	80	384	8205	4.80762	2.33636e-05	2.95746e-07	1.16099e-07
UP_KW_BIOLOGICAL_PROCESS	KW-0945~Host-virus interaction	18	21.6867	1.01379e-07	HSP90AA1, MMP1, SRC, STAT3, APOA2, ITGAL, EGFR, ICAM1, IGF1R, CASP8, MDM2, KDR, BAX, EP300, MAPK1, CTNNB1, TP53, MAPK3	65	662	11248	4.70518	5.57583e-06	5.57584e-06	5.37308e-06
GOTERM_CC_DIRECT	GO:0005739~mitochondrion	18	21.6867	4.34569e-05	MAP2K1, HSP90AA1, MAP2K2, PARP1, SRC, MMP2, LRRK2, BRAF, MAPK14, NR3C1, ADH5, CASP8, BCL2, BAX, AKT1, MAPK1, TP53, MAPK3	83	1440	20587	3.10045	0.0116221	0.000974158	0.00085103
GOTERM_BP_DIRECT	GO:0001934~positive regulation of protein phosphorylation	17	20.4819	5.13683e-16	CDKN1A, HSP90AA1, LRRK2, BRAF, F2, TNF, MMP9, EGFR, PGF, VEGFA, CCND1, IL1B, KDR, PECAM1, AKT1, KRAS, MAPK3	83	212	19357	18.7014	1.21458e-12	5.61969e-13	4.91851e-13
KEGG_PATHWAY	hsa04926:Relaxin signaling pathway	17	20.4819	5.06885e-14	MAP2K1, MAP2K2, NOS2, NOS3, MMP1, SRC, MMP2, MAPK14, MMP9, EGFR, TGFBR1, VEGFA, PIK3CA, AKT1, MAPK1, KRAS, MAPK3	80	129	8205	13.516	1.22784e-11	3.71716e-13	1.45921e-13
KEGG_PATHWAY	hsa05164:Influenza A	17	20.4819	4.32351e-12	MAP2K1, MAP2K2, FASLG, TNF, ICAM1, IL6, CASP8, PIK3CA, IL1B, CASP3, CASP1, BAX, CCL2, AKT1, EP300, MAPK1, MAPK3	80	171	8205	10.1963	1.0463e-09	2.55193e-11	1.00179e-11
KEGG_PATHWAY	hsa04510:Focal adhesion	17	20.4819	5.14184e-11	PRKCG, MAP2K1, SRC, BRAF, IGF1, EGFR, PGF, IGF1R, VEGFA, PIK3CA, CCND1, KDR, BCL2, AKT1, MAPK1, CTNNB1, MAPK3	80	201	8205	8.67444	1.24433e-08	2.53944e-10	9.96888e-11
KEGG_PATHWAY	hsa05169:Epstein-Barr virus infection	17	20.4819	5.54305e-11	CDKN1A, STAT3, ITGAL, MAPK14, TNF, ICAM1, IL6, CASP8, PIK3CA, CCND1, CASP3, CDK2, MDM2, BCL2, BAX, AKT1, TP53	80	202	8205	8.6315	1.34142e-08	2.68284e-10	1.05318e-10
KEGG_PATHWAY	hsa05207:Chemical carcinogenesis - receptor activation	17	20.4819	1.14873e-10	PRKCG, MAP2K1, HSP90AA1, MAP2K2, SRC, STAT3, ESR1, EGFR, MTOR, VEGFA, PIK3CA, CCND1, BCL2, AKT1, MAPK1, KRAS, MAPK3	80	212	8205	8.22435	2.77992e-08	5.05441e-10	1.98417e-10
KEGG_PATHWAY	hsa05171:Coronavirus disease - COVID-19	17	20.4819	4.41174e-10	PRKCG, CSF2, MMP1, STAT3, MMP3, F2, MAPK14, TNF, EGFR, IL6, PIK3CA, IL1B, CASP1, CCL2, MAPK1, CFB, MAPK3	80	232	8205	7.51536	1.06764e-07	1.84076e-09	7.22613e-10
KEGG_PATHWAY	hsa05132:Salmonella infection	17	20.4819	1.25112e-09	MAP2K1, HSP90AA1, MAP2K2, MAPK14, TNF, IL6, CASP8, PIK3CA, IL1B, CASP3, CASP1, BCL2, BAX, AKT1, MAPK1, CTNNB1, MAPK3	80	249	8205	7.00226	3.02771e-07	4.8059e-09	1.88661e-09
GOTERM_MF_DIRECT	GO:0008270~zinc ion binding	17	20.4819	8.43968e-07	PRKCG, PARP1, MMP1, ADH1B, MMP2, MMP3, NR3C1, ESR1, MMP9, ADH5, CA2, ALB, MDM2, EP300, PPARG, TP53, PPARD	83	870	18913	4.45258	0.000347655	3.16104e-05	2.86182e-05
GOTERM_BP_DIRECT	GO:0000122~negative regulation of transcription from RNA polymerase II promoter	17	20.4819	3.0649e-06	PARP1, STAT3, FASLG, NR3C1, ESR1, TNF, VEGFA, CCND1, CDK2, MDM2, EP300, CTNNB1, PPARG, TP53, FGFR2, EZH2, PPARD	83	983	19357	4.03325	0.00668358	0.000101606	8.89286e-05
KEGG_PATHWAY	hsa05219:Bladder cancer	16	19.2771	7.18114e-21	CDKN1A, MAP2K1, MAP2K2, MMP1, SRC, MMP2, BRAF, MMP9, EGFR, VEGFA, CCND1, MDM2, MAPK1, KRAS, TP53, MAPK3	80	41	8205	40.0244	1.73783e-18	1.73783e-19	6.82208e-20
KEGG_PATHWAY	hsa05218:Melanoma	16	19.2771	1.02443e-16	CDKN1A, MAP2K1, MAP2K2, BRAF, IGF1, EGFR, IGF1R, PIK3CA, CCND1, MDM2, BAX, AKT1, MAPK1, KRAS, TP53, MAPK3	80	72	8205	22.7917	2.68674e-14	1.45831e-15	5.72476e-16
KEGG_PATHWAY	hsa05212:Pancreatic cancer	16	19.2771	2.44019e-16	CDKN1A, MAP2K1, STAT3, BRAF, EGFR, TGFBR1, MTOR, VEGFA, PIK3CA, CCND1, BAX, AKT1, MAPK1, KRAS, TP53, MAPK3	80	76	8205	21.5921	5.37348e-14	2.95263e-15	1.15909e-15
KEGG_PATHWAY	hsa04919:Thyroid hormone signaling pathway	16	19.2771	3.42696e-13	PRKCG, MAP2K1, MAP2K2, SRC, ESR1, MTOR, PIK3CA, CCND1, MDM2, AKT1, EP300, MAPK1, CTNNB1, KRAS, TP53, MAPK3	80	121	8205	13.562	8.29397e-11	2.30368e-12	9.04337e-13
KEGG_PATHWAY	hsa04210:Apoptosis	16	19.2771	1.96291e-12	MAP2K1, MAP2K2, PARP1, FASLG, TNF, CASP8, PIK3CA, CASP3, BCL2, BAX, AKT1, MAPK1, KRAS, TP53, CTSB, MAPK3	80	136	8205	12.0662	4.75016e-10	1.18756e-11	4.66192e-12
GOTERM_BP_DIRECT	GO:0043065~positive regulation of apoptotic process	16	19.2771	6.78945e-12	SRC, MMP2, FASLG, PTGS2, TNF, MMP9, TGFBR1, IL6, CASP8, CNR1, CASP3, BCL2, BAX, CTNNB1, PPARG, TP53	83	327	19357	11.4112	1.48553e-08	2.97106e-09	2.60036e-09
KEGG_PATHWAY	hsa04218:Cellular senescence	16	19.2771	1.47299e-11	CDKN1A, MAP2K1, MAP2K2, MAPK14, TGFBR1, MTOR, IL6, PIK3CA, CCND1, CDK2, MDM2, AKT1, MAPK1, KRAS, TP53, MAPK3	80	156	8205	10.5192	3.56463e-09	8.10143e-11	3.18031e-11
INTERPRO	IPR017441:Protein kinase, ATP binding site	16	19.2771	9.55763e-11	PRKCG, MAP2K1, MAP2K2, SRC, LRRK2, BRAF, MAPK14, EGFR, TGFBR1, IGF1R, CDK2, KDR, AKT1, MAPK1, FGFR2, MAPK3	83	390	19139	9.46012	2.87685e-08	1.88013e-08	1.73647e-08
GOTERM_MF_DIRECT	GO:0004712~protein serine/threonine/tyrosine kinase activity	16	19.2771	5.98894e-10	PRKCG, MAP2K1, MAP2K2, SRC, LRRK2, MAPK14, EGFR, MTOR, IGF1R, PIK3CA, CDK2, KDR, AKT1, MAPK1, FGFR2, MAPK3	83	440	18913	8.28609	2.46744e-07	1.12564e-07	1.01909e-07
KEGG_PATHWAY	hsa05170:Human immunodeficiency virus 1 infection	16	19.2771	1.1658e-09	PRKCG, MAP2K1, MAP2K2, FASLG, MAPK14, TNF, MTOR, CASP8, PIK3CA, CASP3, BCL2, BAX, AKT1, MAPK1, KRAS, MAPK3	80	212	8205	7.74057	2.82124e-07	4.62499e-09	1.81559e-09
UP_SEQ_FEATURE	DOMAIN:Protein kinase	16	19.2771	1.38891e-09	PRKCG, MAP2K1, MAP2K2, SRC, LRRK2, BRAF, MAPK14, EGFR, TGFBR1, IGF1R, CDK2, KDR, AKT1, MAPK1, FGFR2, MAPK3	83	507	20516	7.80058	1.57641e-06	1.57641e-06	1.55975e-06
INTERPRO	IPR000719:Protein kinase, catalytic domain	16	19.2771	3.00208e-09	PRKCG, MAP2K1, MAP2K2, SRC, LRRK2, BRAF, MAPK14, EGFR, TGFBR1, IGF1R, CDK2, KDR, AKT1, MAPK1, FGFR2, MAPK3	83	501	19139	7.36416	9.03626e-07	3.01209e-07	2.78193e-07
KEGG_PATHWAY	hsa05131:Shigellosis	16	19.2771	9.55201e-09	CSF2, SRC, MAPK14, TNF, EGFR, MTOR, PIK3CA, IL1B, MDM2, CASP1, BCL2, BAX, AKT1, MAPK1, TP53, MAPK3	80	247	8205	6.64372	2.31158e-06	3.30227e-08	1.29634e-08
UP_KW_BIOLOGICAL_PROCESS	KW-0053~Apoptosis	16	19.2771	2.76818e-07	PARP1, FASLG, MAPK14, NR3C1, TGFBR1, CASP8, CASP3, MDM2, CASP1, BCL2, BAX, AKT1, MAPK1, TP53, FGFR2, MAPK3	65	545	11248	5.08025	1.52249e-05	7.61248e-06	7.33567e-06
GOTERM_MF_DIRECT	GO:0042803~protein homodimerization activity	16	19.2771	4.7254e-07	ACHE, G6PD, HSP90AA1, NOS2, PARP1, LRRK2, STAT3, APOA2, PTGS2, VEGFA, TERT, BCL2, PECAM1, BAX, AKT1, FGFR2	83	728	18913	5.00808	0.000194668	2.16318e-05	1.95842e-05
KEGG_PATHWAY	hsa05223:Non-small cell lung cancer	15	18.0723	3.39993e-15	PRKCG, CDKN1A, MAP2K1, MAP2K2, STAT3, BRAF, EGFR, PIK3CA, CCND1, BAX, AKT1, MAPK1, KRAS, TP53, MAPK3	80	72	8205	21.3672	8.32889e-13	3.42826e-14	1.34581e-14
KEGG_PATHWAY	hsa05220:Chronic myeloid leukemia	15	18.0723	7.54716e-15	CDKN1A, MAP2K1, MAP2K2, BRAF, PTPN11, TGFBR1, PIK3CA, CCND1, MDM2, BAX, AKT1, MAPK1, KRAS, TP53, MAPK3	80	76	8205	20.2426	1.82698e-12	6.76449e-14	2.65548e-14
KEGG_PATHWAY	hsa04657:IL-17 signaling pathway	15	18.0723	1.67951e-13	HSP90AA1, CSF2, MMP1, MMP3, PTGS2, MAPK14, TNF, MMP9, IL6, CASP8, IL1B, CASP3, CCL2, MAPK1, MAPK3	80	94	8205	16.3664	4.06504e-11	1.16126e-12	4.55866e-13
KEGG_PATHWAY	hsa04625:C-type lectin receptor signaling pathway	15	18.0723	7.10945e-13	SRC, PTPN11, PTGS2, MAPK14, TNF, IL6, CASP8, PIK3CA, IL1B, MDM2, CASP1, AKT1, MAPK1, KRAS, MAPK3	80	104	8205	14.7927	1.72059e-10	4.64997e-12	1.8254e-12
KEGG_PATHWAY	hsa04650:Natural killer cell mediated cytotoxicity	15	18.0723	1.04493e-11	PRKCG, MAP2K1, MAP2K2, CSF2, BRAF, FASLG, PTPN11, ITGAL, TNF, ICAM1, PIK3CA, CASP3, MAPK1, KRAS, MAPK3	80	126	8205	12.2098	2.52873e-09	5.88078e-11	2.30857e-11
KEGG_PATHWAY	hsa04915:Estrogen signaling pathway	15	18.0723	3.65087e-11	MAP2K1, HSP90AA1, MAP2K2, NOS3, SRC, MMP2, ESR1, MMP9, EGFR, PIK3CA, BCL2, AKT1, MAPK1, KRAS, MAPK3	80	138	8205	11.1481	8.8351e-09	1.92068e-10	7.53984e-11
GOTERM_MF_DIRECT	GO:0004672~protein kinase activity	15	18.0723	8.19641e-10	PRKCG, MAP2K1, MAP2K2, SRC, LRRK2, BRAF, MAPK14, EGFR, TGFBR1, MTOR, CCND1, CDK2, CCL2, AKT1, FGFR2	83	378	18913	9.04236	3.37692e-07	1.12564e-07	1.01909e-07
KEGG_PATHWAY	hsa05203:Viral carcinogenesis	15	18.0723	6.62578e-09	CDKN1A, SRC, STAT3, CASP8, PIK3CA, CCND1, CASP3, CDK2, MDM2, BAX, EP300, MAPK1, KRAS, TP53, MAPK3	80	204	8205	7.54136	1.60344e-06	2.39319e-08	9.39476e-09
KEGG_PATHWAY	hsa05168:Herpes simplex virus 1 infection	15	18.0723	0.000328342	SRC, FASLG, PTPN11, TNF, MTOR, IL6, CASP8, PIK3CA, IL1B, CASP3, BCL2, BAX, CCL2, AKT1, TP53	80	512	8205	3.00476	0.0763959	0.000630625	0.000328342
KEGG_PATHWAY	hsa05213:Endometrial cancer	14	16.8675	4.86912e-15	CDKN1A, MAP2K1, MAP2K2, BRAF, EGFR, PIK3CA, CCND1, BAX, AKT1, MAPK1, CTNNB1, KRAS, TP53, MAPK3	80	58	8205	24.7565	1.18217e-12	4.71331e-14	1.85027e-14
KEGG_PATHWAY	hsa04370:VEGF signaling pathway	14	16.8675	6.16436e-15	PRKCG, MAP2K1, MAP2K2, NOS3, SRC, PTGS2, MAPK14, VEGFA, PIK3CA, KDR, AKT1, MAPK1, KRAS, MAPK3	80	59	8205	24.3369	1.50457e-12	5.7376e-14	2.25236e-14
GOTERM_BP_DIRECT	GO:0009410~response to xenobiotic stimulus	14	16.8675	4.5517e-11	HSP90AA1, SRC, MMP2, APOA2, PTGS2, TNF, SLC6A3, PGF, CCND1, CASP3, BCL2, CTNNB1, PPARG, TP53	83	252	19357	12.9565	9.95913e-08	1.10657e-08	9.68502e-09
KEGG_PATHWAY	hsa04071:Sphingolipid signaling pathway	14	16.8675	7.6291e-11	PRKCG, MAP2K1, MAP2K2, NOS3, MAPK14, TNF, PIK3CA, BCL2, BAX, AKT1, MAPK1, KRAS, TP53, MAPK3	80	119	8205	12.0662	1.84624e-08	3.41897e-10	1.34216e-10
KEGG_PATHWAY	hsa04722:Neurotrophin signaling pathway	14	16.8675	7.6291e-11	MAP2K1, MAP2K2, BRAF, FASLG, PTPN11, MAPK14, PIK3CA, BCL2, BAX, AKT1, MAPK1, KRAS, TP53, MAPK3	80	119	8205	12.0662	1.84624e-08	3.41897e-10	1.34216e-10
GOTERM_BP_DIRECT	GO:0010629~negative regulation of gene expression	14	16.8675	5.65198e-10	CDKN1A, NOS2, STAT3, IGF1, ESR1, TNF, INS, VEGFA, TERT, PIK3CA, KDR, AKT1, CTNNB1, PPARG	83	309	19357	10.5665	1.23665e-06	7.72909e-08	6.76472e-08
KEGG_PATHWAY	hsa04150:mTOR signaling pathway	14	16.8675	2.29731e-09	PRKCG, MAP2K1, MAP2K2, BRAF, IGF1, TNF, MTOR, INS, IGF1R, PIK3CA, AKT1, MAPK1, KRAS, MAPK3	80	156	8205	9.20433	5.55948e-07	8.55304e-09	3.3576e-09
GOTERM_MF_DIRECT	GO:0019899~enzyme binding	14	16.8675	9.03808e-09	HSP90AA1, PARP1, SRC, APOA2, PTGS2, MAPK14, ESR1, EGFR, CCND1, MDM2, AKT1, CTNNB1, PPARG, TP53	83	380	18913	8.39512	3.72368e-06	7.44738e-07	6.74241e-07
KEGG_PATHWAY	hsa05152:Tuberculosis	14	16.8675	1.3197e-08	NOS2, SRC, MAPK14, TNF, IL6, CASP8, IL1B, CASP3, BCL2, BAX, AKT1, EP300, MAPK1, MAPK3	80	180	8205	7.97708	3.19367e-06	4.49814e-08	1.7658e-08
KEGG_PATHWAY	hsa05130:Pathogenic Escherichia coli infection	14	16.8675	3.89807e-08	SRC, FASLG, PTPN11, F2, MAPK14, TNF, IL6, CASP8, IL1B, CASP3, CASP1, BAX, MAPK1, MAPK3	80	197	8205	7.28871	9.43329e-06	1.27477e-07	5.00428e-08
GOTERM_BP_DIRECT	GO:0006468~protein phosphorylation	14	16.8675	1.32644e-07	PRKCG, MAP2K1, CSF2, LRRK2, BRAF, TGFBR1, MTOR, EDNRA, CCND1, CDK2, CCL2, AKT1, MAPK1, MAPK3	83	489	19357	6.67697	0.000290183	7.25564e-06	6.35034e-06
KEGG_PATHWAY	hsa04810:Regulation of actin cytoskeleton	14	16.8675	2.2899e-07	MAP2K1, MAP2K2, SRC, BRAF, ITGAL, F2, EGFR, INS, PIK3CA, AKT1, MAPK1, KRAS, FGFR2, MAPK3	80	229	8205	6.2702	5.5414e-05	6.45442e-07	2.53376e-07
GOTERM_CC_DIRECT	GO:0048471~perinuclear region of cytoplasm	14	16.8675	6.33832e-06	PRKCG, ACHE, HSP90AA1, MAP2K2, NOS2, SRC, FASLG, SELE, EGFR, PIK3CA, ALOX5, CTNNB1, PPARG, CTSB	83	735	20587	4.7245	0.00170356	0.000189445	0.000165501
KEGG_PATHWAY	hsa05221:Acute myeloid leukemia	13	15.6627	1.04922e-12	MAP2K1, MAP2K2, CSF2, STAT3, BRAF, MTOR, PIK3CA, CCND1, AKT1, MAPK1, KRAS, PPARD, MAPK3	80	67	8205	19.9002	2.53924e-10	6.68187e-12	2.62305e-12
KEGG_PATHWAY	hsa04917:Prolactin signaling pathway	13	15.6627	1.81934e-12	MAP2K1, MAP2K2, SRC, STAT3, MAPK14, ESR1, INS, PIK3CA, CCND1, AKT1, MAPK1, KRAS, MAPK3	80	70	8205	19.0473	4.40276e-10	1.12892e-11	4.43171e-12
KEGG_PATHWAY	hsa04012:ErbB signaling pathway	13	15.6627	2.00715e-11	PRKCG, CDKN1A, MAP2K1, MAP2K2, SRC, BRAF, EGFR, MTOR, PIK3CA, AKT1, MAPK1, KRAS, MAPK3	80	85	8205	15.686	4.8573e-09	1.0794e-10	4.23732e-11
KEGG_PATHWAY	hsa04914:Progesterone-mediated oocyte maturation	13	15.6627	1.81068e-10	MAP2K1, HSP90AA1, BRAF, IGF1, MAPK14, INS, IGF1R, PIK3CA, CDK2, AKT1, MAPK1, KRAS, MAPK3	80	102	8205	13.0717	4.38185e-08	7.68745e-10	3.0178e-10
KEGG_PATHWAY	hsa05142:Chagas disease	13	15.6627	1.81068e-10	NOS2, FASLG, MAPK14, TNF, TGFBR1, IL6, CASP8, PIK3CA, IL1B, CCL2, AKT1, MAPK1, MAPK3	80	102	8205	13.0717	4.38185e-08	7.68745e-10	3.0178e-10
GOTERM_BP_DIRECT	GO:0070374~positive regulation of ERK1 and ERK2 cascade	13	15.6627	1.93248e-10	MAP2K1, SRC, BRAF, PTPN11, IGF1, TNF, EGFR, ICAM1, VEGFA, KDR, CCL2, FGFR2, MAPK3	83	226	19357	13.4151	4.22826e-07	3.02019e-08	2.64335e-08
GOTERM_CC_DIRECT	GO:0045121~membrane raft	13	15.6627	2.02371e-10	SRC, LRRK2, SELE, TNF, SLC6A3, EGFR, TGFBR1, ICAM1, CASP8, CNR1, CASP3, KDR, PECAM1	83	241	20587	13.3795	5.44379e-08	1.82956e-08	1.59832e-08
GOTERM_BP_DIRECT	GO:0030335~positive regulation of cell migration	13	15.6627	1.05145e-09	CSF2, MMP2, STAT3, IGF1, MMP9, EGFR, TGFBR1, INS, IGF1R, VEGFA, IL1B, KDR, PECAM1	83	262	19357	11.5718	2.30058e-06	1.21639e-07	1.06462e-07
KEGG_PATHWAY	hsa04935:Growth hormone synthesis, secretion and action	13	15.6627	1.23177e-09	PRKCG, MAP2K1, MAP2K2, STAT3, IGF1, MAPK14, MTOR, PIK3CA, AKT1, EP300, MAPK1, KRAS, MAPK3	80	120	8205	11.1109	2.98088e-07	4.8059e-09	1.88661e-09
KEGG_PATHWAY	hsa05135:Yersinia infection	13	15.6627	5.70399e-09	MAP2K1, MAP2K2, SRC, MAPK14, TNF, IL6, PIK3CA, IL1B, CASP1, CCL2, AKT1, MAPK1, MAPK3	80	137	8205	9.73221	1.38037e-06	2.09146e-08	8.21029e-09
KEGG_PATHWAY	hsa05162:Measles	13	15.6627	6.73385e-09	STAT3, FASLG, IL6, CASP8, PIK3CA, CCND1, IL1B, CASP3, CDK2, BCL2, BAX, AKT1, TP53	80	139	8205	9.59218	1.62959e-06	2.39646e-08	9.40758e-09
KEGG_PATHWAY	hsa04550:Signaling pathways regulating pluripotency of stem cells	13	15.6627	9.30995e-09	MAP2K1, MAP2K2, STAT3, IGF1, MAPK14, IGF1R, PIK3CA, AKT1, MAPK1, CTNNB1, KRAS, FGFR2, MAPK3	80	143	8205	9.32386	2.25301e-06	3.26523e-08	1.2818e-08
GOTERM_MF_DIRECT	GO:0004674~protein serine/threonine kinase activity	13	15.6627	1.36664e-07	PRKCG, MAP2K1, MAP2K2, LRRK2, BRAF, MAPK14, TGFBR1, MTOR, PIK3CA, CDK2, AKT1, MAPK1, MAPK3	83	397	18913	7.46166	5.6304e-05	8.04366e-06	7.28224e-06
KEGG_PATHWAY	hsa05415:Diabetic cardiomyopathy	13	15.6627	4.54453e-07	PRKCG, G6PD, PARP1, NOS3, MMP2, MAPK14, MMP9, TGFBR1, MTOR, INS, PIK3CA, AKT1, REN	80	203	8205	6.56804	0.000109972	1.2347e-06	4.84694e-07
KEGG_PATHWAY	hsa05208:Chemical carcinogenesis - reactive oxygen species	13	15.6627	1.24076e-06	MAP2K1, MAP2K2, SRC, BRAF, PTPN11, MAPK14, EGFR, VEGFA, PIK3CA, AKT1, MAPK1, KRAS, MAPK3	80	223	8205	5.97898	0.00030022	3.12776e-06	1.24076e-06
UP_KW_MOLECULAR_FUNCTION	KW-0723~Serine/threonine-protein kinase	13	15.6627	5.00649e-06	PRKCG, MAP2K1, MAP2K2, LRRK2, BRAF, MAPK14, TGFBR1, MTOR, PIK3CA, CDK2, AKT1, MAPK1, MAPK3	74	394	11735	5.23237	0.000250294	0.000108571	9.55421e-05
KEGG_PATHWAY	hsa05216:Thyroid cancer	12	14.4578	2.24707e-14	CDKN1A, MAP2K1, MAP2K2, CCND1, BAX, MAPK1, CTNNB1, BRAF, KRAS, PPARG, TP53, MAPK3	80	37	8205	33.2635	5.42721e-12	1.81264e-13	7.11572e-14
GOTERM_BP_DIRECT	GO:0032496~response to lipopolysaccharide	12	14.4578	2.00845e-11	CASP8, NOS2, CNR1, NOS3, IL1B, CASP3, REN, FASLG, PTGS2, SELE, ADH5, FGFR2	83	142	19357	19.7085	4.39449e-08	7.32416e-09	6.41031e-09
KEGG_PATHWAY	hsa05211:Renal cell carcinoma	12	14.4578	3.74575e-11	CDKN1A, MAP2K1, MAP2K2, PIK3CA, EP300, MAPK1, AKT1, BRAF, KRAS, PTPN11, MAPK3, VEGFA	80	69	8205	17.837	9.06471e-09	1.92866e-10	7.57119e-11
KEGG_PATHWAY	hsa05230:Central carbon metabolism in cancer	12	14.4578	4.41019e-11	MAP2K1, G6PD, MAP2K2, PIK3CA, MAPK1, AKT1, KRAS, TP53, EGFR, FGFR2, MTOR, MAPK3	80	70	8205	17.5821	1.06727e-08	2.22347e-10	8.7285e-11
KEGG_PATHWAY	hsa01524:Platinum drug resistance	12	14.4578	7.08786e-11	CDKN1A, CASP8, PIK3CA, CASP3, MDM2, BCL2, BAX, MAPK1, AKT1, FASLG, TP53, MAPK3	80	73	8205	16.8596	1.71526e-08	3.29858e-10	1.2949e-10
GOTERM_BP_DIRECT	GO:0043410~positive regulation of MAPK cascade	12	14.4578	8.40952e-11	IL6, MAP2K1, MAP2K2, KDR, CTNNB1, IGF1, TNF, TGFBR1, FGFR2, IGF1R, INS, VEGFA	83	162	19357	17.2753	1.84e-07	1.67273e-08	1.46402e-08
KEGG_PATHWAY	hsa05235:PD-L1 expression and PD-1 checkpoint pathway in cancer	12	14.4578	6.43432e-10	MAP2K1, MAP2K2, PIK3CA, STAT3, MAPK1, AKT1, KRAS, PTPN11, MAPK14, EGFR, MTOR, MAPK3	80	89	8205	13.8287	1.55711e-07	2.63916e-09	1.03603e-09
GOTERM_BP_DIRECT	GO:0007507~heart development	12	14.4578	1.34598e-09	CDKN1A, MAP2K1, RBP4, MAP2K2, CASP8, CASP3, MMP2, EP300, PTPN11, PPARG, TGFBR1, PPARD	83	210	19357	13.3267	2.94499e-06	1.4725e-07	1.28877e-07
UP_KW_PTM	KW-0865~Zymogen	12	14.4578	3.69424e-08	CTSA, CASP8, MMP1, CASP3, MMP2, MMP3, CASP1, REN, F2, MMP9, CFB, CTSB	80	220	14104	9.61636	8.12732e-07	8.49674e-07	5.54136e-07
KEGG_PATHWAY	hsa04140:Autophagy - animal	12	14.4578	8.6898e-08	MAP2K1, MAP2K2, PIK3CA, BCL2, MAPK1, AKT1, KRAS, MTOR, CTSB, IGF1R, MAPK3, INS	80	141	8205	8.72872	2.10291e-05	2.76417e-07	1.08511e-07
KEGG_PATHWAY	hsa04936:Alcoholic liver disease	12	14.4578	9.34731e-08	IL6, CASP8, CCND1, ADH1B, IL1B, CASP3, CTNNB1, AKT1, FASLG, MAPK14, TNF, ADH5	80	142	8205	8.66725	2.26202e-05	2.90006e-07	1.13845e-07
KEGG_PATHWAY	hsa04072:Phospholipase D signaling pathway	12	14.4578	1.4306e-07	MAP2K1, MAP2K2, PIK3CA, MAPK1, AKT1, KRAS, PTPN11, F2, EGFR, MTOR, MAPK3, INS	80	148	8205	8.31588	3.46199e-05	4.27413e-07	1.67786e-07
KEGG_PATHWAY	hsa04921:Oxytocin signaling pathway	12	14.4578	2.1474e-07	PRKCG, CDKN1A, MAP2K1, MAP2K2, CCND1, SRC, NOS3, MAPK1, KRAS, PTGS2, EGFR, MAPK3	80	154	8205	7.99188	5.19658e-05	6.2611e-07	2.45787e-07
KEGG_PATHWAY	hsa04932:Non-alcoholic fatty liver disease	12	14.4578	2.29372e-07	IL6, CASP8, PIK3CA, IL1B, CASP3, BAX, AKT1, FASLG, PPARG, MAPK14, TNF, INS	80	155	8205	7.94032	5.55065e-05	6.45442e-07	2.53376e-07
KEGG_PATHWAY	hsa04630:JAK-STAT signaling pathway	12	14.4578	4.59184e-07	IL6, CDKN1A, CSF2, CCND1, PIK3CA, STAT3, BCL2, EP300, AKT1, PTPN11, EGFR, MTOR	80	166	8205	7.41416	0.000111116	1.2347e-06	4.84694e-07
KEGG_PATHWAY	hsa04621:NOD-like receptor signaling pathway	12	14.4578	1.28305e-06	IL6, HSP90AA1, CASP8, IL1B, CASP1, BCL2, MAPK1, CCL2, MAPK14, TNF, CTSB, MAPK3	80	184	8205	6.68886	0.000310451	3.16835e-06	1.28305e-06
GOTERM_BP_DIRECT	GO:0006508~proteolysis	12	14.4578	1.47634e-06	CTSA, CASP8, MMP1, CASP3, MMP2, MMP3, CASP1, REN, F2, MMP9, CFB, CTSB	83	418	19357	6.69522	0.00322502	5.56936e-05	4.87446e-05
KEGG_PATHWAY	hsa04613:Neutrophil extracellular trap formation	12	14.4578	1.76082e-06	PRKCG, MAP2K1, MAP2K2, PIK3CA, SRC, CASP1, MAPK1, AKT1, ITGAL, MAPK14, MTOR, MAPK3	80	190	8205	6.47763	0.000426027	4.30422e-06	1.76082e-06
UP_KW_MOLECULAR_FUNCTION	KW-0645~Protease	12	14.4578	0.000566118	CTSA, CASP8, MMP1, CASP3, MMP2, MMP3, CASP1, REN, F2, MMP9, CFB, CTSB	74	552	11735	3.44741	0.0279168	0.00707647	0.0062273
KEGG_PATHWAY	hsa04664:Fc epsilon RI signaling pathway	11	13.253	7.07375e-10	MAP2K1, MAP2K2, CSF2, PIK3CA, ALOX5, MAPK1, AKT1, KRAS, MAPK14, TNF, MAPK3	80	68	8205	16.591	1.71185e-07	2.85308e-09	1.12001e-09
GOTERM_BP_DIRECT	GO:0000165~MAPK cascade	11	13.253	1.05628e-09	MAP2K1, MAP2K2, IL1B, LRRK2, CCL2, CTNNB1, BRAF, KRAS, TNF, EGFR, MAPK3	83	155	19357	16.5509	2.31114e-06	1.21639e-07	1.06462e-07
GOTERM_BP_DIRECT	GO:0018105~peptidyl-serine phosphorylation	11	13.253	5.29297e-09	PRKCG, SRC, LRRK2, CDK2, BCL2, BAX, MAPK1, AKT1, MAPK14, TGFBR1, MTOR	83	183	19357	14.0185	1.1581e-05	4.63241e-07	4.05442e-07
KEGG_PATHWAY	hsa05222:Small cell lung cancer	11	13.253	1.45802e-08	CDKN1A, CCND1, PIK3CA, NOS2, CASP3, CDK2, BCL2, BAX, AKT1, PTGS2, TP53	80	92	8205	12.2629	3.52841e-06	4.90058e-08	1.92378e-08
KEGG_PATHWAY	hsa04620:Toll-like receptor signaling pathway	11	13.253	4.81114e-08	IL6, MAP2K1, MAP2K2, CASP8, PIK3CA, IL1B, MAPK1, AKT1, MAPK14, TNF, MAPK3	80	104	8205	10.848	1.16429e-05	1.5524e-07	6.09411e-08
KEGG_PATHWAY	hsa05145:Toxoplasmosis	11	13.253	9.80737e-08	CASP8, NOS2, ALOX5, CASP3, STAT3, BCL2, MAPK1, AKT1, MAPK14, TNF, MAPK3	80	112	8205	10.0731	2.37336e-05	2.96673e-07	1.16463e-07
KEGG_PATHWAY	hsa04371:Apelin signaling pathway	11	13.253	7.49397e-07	MAP2K1, MAP2K2, CCND1, NOS2, NOS3, MAPK1, AKT1, KRAS, TGFBR1, MTOR, MAPK3	80	139	8205	8.11646	0.000181338	1.95004e-06	7.65513e-07
GOTERM_BP_DIRECT	GO:0006954~inflammatory response	11	13.253	9.74368e-06	IL6, NOS2, IL1B, STAT3, CCL2, AKT1, ITGAL, PTGS2, SELE, TNF, MTOR	83	414	19357	6.19658	0.0210936	0.000276872	0.000242327
KEGG_PATHWAY	hsa05202:Transcriptional misregulation in cancer	11	13.253	1.44464e-05	IL6, CDKN1A, CSF2, MMP3, MDM2, BAX, PPARG, IGF1, TP53, MMP9, IGF1R	80	193	8205	5.84553	0.00348995	3.1782e-05	1.44464e-05
SMART	SM00220:S_TKc	11	13.253	5.39722e-05	PRKCG, MAP2K1, MAP2K2, LRRK2, CDK2, MAPK1, AKT1, BRAF, MAPK14, TGFBR1, MAPK3	63	365	10374	4.96256	0.00398608	0.00399394	0.00383202
GOTERM_MF_DIRECT	GO:0019901~protein kinase binding	11	13.253	7.70362e-05	CDKN1A, CCND1, PARP1, STAT3, CTNNB1, AKT1, PTPN11, KIF11, NR3C1, ESR1, TP53	83	516	18913	4.85764	0.0312417	0.00167047	0.00151234
GOTERM_BP_DIRECT	GO:0033138~positive regulation of peptidyl-serine phosphorylation	10	12.0482	1.65565e-10	IL6, HSP90AA1, PIK3CA, BCL2, AKT1, BRAF, PTGS2, TNF, EGFR, VEGFA	83	91	19357	25.6282	3.62256e-07	2.78658e-08	2.4389e-08
GOTERM_BP_DIRECT	GO:0042593~glucose homeostasis	10	12.0482	1.59681e-09	IL6, RBP4, CNR1, ALOX5, STAT3, AKT1, PTPN11, PPARG, IGF1R, INS	83	117	19357	19.9331	3.49381e-06	1.66372e-07	1.45614e-07
GOTERM_BP_DIRECT	GO:0051897~positive regulation of protein kinase B signaling	10	12.0482	3.80341e-09	HSP90AA1, PIK3CA, SRC, IGF1, TNF, EGFR, TGFBR1, IGF1R, INS, VEGFA	83	129	19357	18.0788	8.32184e-06	3.6182e-07	3.16676e-07
GOTERM_BP_DIRECT	GO:0071456~cellular response to hypoxia	10	12.0482	4.35797e-09	TERT, SRC, MDM2, BCL2, PPARG, PTGS2, TP53, MTOR, PPARD, VEGFA	83	131	19357	17.8028	9.5352e-06	3.97302e-07	3.4773e-07
GOTERM_BP_DIRECT	GO:0043524~negative regulation of neuron apoptotic process	10	12.0482	1.51888e-08	PRKCG, CCND1, TERT, PIK3CA, BCL2, KDR, BAX, CCL2, BRAF, KRAS	83	151	19357	15.4448	3.32326e-05	1.14597e-06	1.00299e-06
KEGG_PATHWAY	hsa04115:p53 signaling pathway	10	12.0482	2.63567e-08	CDKN1A, CASP8, CCND1, CASP3, CDK2, MDM2, BCL2, BAX, IGF1, TP53	80	73	8205	14.0497	6.37829e-06	8.73741e-08	3.42998e-08
GOTERM_BP_DIRECT	GO:0071222~cellular response to lipopolysaccharide	10	12.0482	8.80377e-08	IL6, CSF2, NOS2, SRC, IL1B, CASP1, CCL2, MAPK14, TNF, PPARD	83	185	19357	12.6063	0.000192608	5.66549e-06	4.95859e-06
KEGG_PATHWAY	hsa04211:Longevity regulating pathway	10	12.0482	1.52485e-07	PIK3CA, BAX, AKT1, KRAS, PPARG, IGF1, TP53, MTOR, IGF1R, INS	80	89	8205	11.5239	3.69006e-05	4.50016e-07	1.76659e-07
KEGG_PATHWAY	hsa05323:Rheumatoid arthritis	10	12.0482	2.23712e-07	IL6, CSF2, MMP1, IL1B, MMP3, CCL2, ITGAL, TNF, ICAM1, VEGFA	80	93	8205	11.0282	5.41368e-05	6.44504e-07	2.53008e-07
KEGG_PATHWAY	hsa05231:Choline metabolism in cancer	10	12.0482	3.52131e-07	PRKCG, MAP2K1, MAP2K2, PIK3CA, MAPK1, AKT1, KRAS, EGFR, MTOR, MAPK3	80	98	8205	10.4656	8.52122e-05	9.79492e-07	3.84511e-07
KEGG_PATHWAY	hsa04660:T cell receptor signaling pathway	10	12.0482	5.86906e-07	MAP2K1, MAP2K2, CSF2, PIK3CA, MAPK1, AKT1, KRAS, MAPK14, TNF, MAPK3	80	104	8205	9.86178	0.000142021	1.54382e-06	6.06044e-07
GOTERM_BP_DIRECT	GO:0001525~angiogenesis	10	12.0482	1.01022e-06	CASP8, PIK3CA, NOS3, MMP2, KDR, CCL2, MAPK14, PTGS2, FGFR2, VEGFA	83	247	19357	9.44198	0.00220791	4.01882e-05	3.51739e-05
KEGG_PATHWAY	hsa04670:Leukocyte transendothelial migration	10	12.0482	1.28153e-06	PRKCG, PIK3CA, MMP2, PECAM1, CTNNB1, PTPN11, ITGAL, MAPK14, MMP9, ICAM1	80	114	8205	8.99671	0.000310082	3.16835e-06	1.28153e-06
KEGG_PATHWAY	hsa04380:Osteoclast differentiation	10	12.0482	3.38195e-06	MAP2K1, PIK3CA, IL1B, MAPK1, AKT1, PPARG, MAPK14, TNF, TGFBR1, MAPK3	80	128	8205	8.0127	0.000818098	7.94594e-06	3.38195e-06
KEGG_PATHWAY	hsa04910:Insulin signaling pathway	10	12.0482	5.9278e-06	MAP2K1, MAP2K2, PIK3CA, MAPK1, AKT1, BRAF, KRAS, MTOR, MAPK3, INS	80	137	8205	7.48631	0.0014335	1.36622e-05	5.9278e-06
INTERPRO	IPR008271:Serine/threonine-protein kinase, active site	10	12.0482	8.2858e-06	PRKCG, MAP2K1, MAP2K2, LRRK2, CDK2, MAPK1, AKT1, BRAF, TGFBR1, MAPK3	83	316	19139	7.29716	0.00249093	0.000498805	0.000460691
KEGG_PATHWAY	hsa04934:Cushing syndrome	10	12.0482	1.61683e-05	CDKN1A, MAP2K1, MAP2K2, CCND1, CDK2, MAPK1, CTNNB1, BRAF, EGFR, MAPK3	80	155	8205	6.61694	0.00390513	3.52499e-05	1.61683e-05
KEGG_PATHWAY	hsa04217:Necroptosis	10	12.0482	1.98352e-05	HSP90AA1, CASP8, PARP1, IL1B, STAT3, CASP1, BCL2, BAX, FASLG, TNF	80	159	8205	6.45047	0.00478866	4.26034e-05	1.98352e-05
GOTERM_MF_DIRECT	GO:0005102~receptor binding	10	12.0482	6.75846e-05	SRC, LRRK2, STAT3, APOA2, CCL2, REN, FASLG, F2, SLC6A3, TGFBR1	83	408	18913	5.58499	0.0274617	0.00154694	0.0014005
KEGG_PATHWAY	hsa04062:Chemokine signaling pathway	10	12.0482	8.73072e-05	MAP2K1, PIK3CA, SRC, STAT3, MAPK1, CCL2, AKT1, BRAF, KRAS, MAPK3	80	192	8205	5.3418	0.0209076	0.000177549	8.73072e-05
UP_KW_DISEASE	KW-0656~Proto-oncogene	10	12.0482	0.000565401	CCND1, PIK3CA, SRC, MDM2, BCL2, AKT1, BRAF, KRAS, EGFR, FGFR2	49	232	4570	4.02006	0.0190454	0.0192236	0.0192236
GOTERM_BP_DIRECT	GO:0048661~positive regulation of smooth muscle cell proliferation	9	10.8434	1.18039e-10	IL6, PIK3CA, MMP2, AKT1, IGF1, PTGS2, TNF, FGFR2, IGF1R	83	58	19357	36.1888	2.58268e-07	2.15224e-08	1.8837e-08
GOTERM_BP_DIRECT	GO:0014068~positive regulation of phosphatidylinositol 3-kinase signaling	9	10.8434	2.70319e-09	SRC, KDR, IGF1, F2, TNF, IGF1R, PPARD, INS, VEGFA	83	85	19357	24.6936	5.91456e-06	2.68844e-07	2.353e-07
KEGG_PATHWAY	hsa04730:Long-term depression	9	10.8434	8.7951e-08	PRKCG, MAP2K1, MAP2K2, MAPK1, BRAF, KRAS, IGF1, IGF1R, MAPK3	80	60	8205	15.3844	2.12839e-05	2.76417e-07	1.08511e-07
KEGG_PATHWAY	hsa05133:Pertussis	9	10.8434	5.72728e-07	IL6, NOS2, IL1B, CASP3, CASP1, MAPK1, MAPK14, TNF, MAPK3	80	76	8205	12.1456	0.000138591	1.52308e-06	5.97903e-07
BIOCARTA	h_her2Pathway:Role of ERBB2 in Signal Transduction and Oncology	9	10.8434	7.88714e-07	IL6, MAP2K1, PIK3CA, STAT3, EP300, MAPK1, ESR1, EGFR, MAPK3	62	23	1623	10.2433	0.000165616	0.00016563	0.000124617
GOTERM_BP_DIRECT	GO:0046777~protein autophosphorylation	9	10.8434	9.09619e-07	PRKCG, SRC, LRRK2, KDR, AKT1, EGFR, FGFR2, MTOR, IGF1R	83	179	19357	11.726	0.00198827	3.68564e-05	3.22578e-05
KEGG_PATHWAY	hsa04912:GnRH signaling pathway	9	10.8434	2.71227e-06	MAP2K1, MAP2K2, SRC, MMP2, MAPK1, KRAS, MAPK14, EGFR, MAPK3	80	93	8205	9.9254	0.000656156	6.49872e-06	2.71227e-06
KEGG_PATHWAY	hsa04931:Insulin resistance	9	10.8434	8.3485e-06	IL6, PIK3CA, NOS3, STAT3, AKT1, PTPN11, TNF, MTOR, INS	80	108	8205	8.54688	0.00201831	1.88817e-05	8.3485e-06
KEGG_PATHWAY	hsa04659:Th17 cell differentiation	9	10.8434	8.3485e-06	IL6, HSP90AA1, IL1B, STAT3, MAPK1, MAPK14, TGFBR1, MTOR, MAPK3	80	108	8205	8.54688	0.00201831	1.88817e-05	8.3485e-06
UP_SEQ_FEATURE	CROSSLNK:Glycyl lysine isopeptide (Lys-Gly) (interchain with G-Cter in ubiquitin)	9	10.8434	1.00211e-05	CCND1, CASP1, AKT1, BRAF, KRAS, NR3C1, TP53, EGFR, IGF1R	83	262	20516	8.49094	0.0113095	0.0037838	0.00374379
KEGG_PATHWAY	hsa04725:Cholinergic synapse	9	10.8434	1.16755e-05	PRKCG, ACHE, MAP2K1, PIK3CA, BCL2, MAPK1, AKT1, KRAS, MAPK3	80	113	8205	8.16869	0.00282149	2.61617e-05	1.16755e-05
KEGG_PATHWAY	hsa04726:Serotonergic synapse	9	10.8434	1.32884e-05	PRKCG, MAP2K1, ALOX5, CASP3, MAPK1, BRAF, KRAS, PTGS2, MAPK3	80	115	8205	8.02663	0.00321064	2.95026e-05	1.32884e-05
GOTERM_BP_DIRECT	GO:0006974~cellular response to DNA damage stimulus	9	10.8434	2.20944e-05	CDKN1A, CCND1, PARP1, CASP3, BCL2, MAPK1, TP53, MTOR, MAPK3	83	276	19357	7.6049	0.0471931	0.000525462	0.000459899
GOTERM_CC_DIRECT	GO:0005788~endoplasmic reticulum lumen	9	10.8434	2.98619e-05	IL6, STS, ALB, APOA2, MAPK1, F2, PTGS2, MAPK3, INS	83	306	20587	7.29518	0.00800078	0.000730258	0.000637958
GOTERM_BP_DIRECT	GO:0007166~cell surface receptor signaling pathway	9	10.8434	6.72447e-05	PECAM1, MAPK1, CCL2, FASLG, F2, MAPK14, TNF, EGFR, MAPK3	83	323	19357	6.4983	0.136824	0.00134475	0.00117696
GOTERM_MF_DIRECT	GO:0044877~macromolecular complex binding	9	10.8434	0.000148659	CDKN1A, CASP8, TTR, CCND1, CASP3, KRAS, ITGAL, SLC6A3, PGF	83	354	18913	5.79324	0.0594141	0.00266294	0.00241087
BIOCARTA	h_keratinocytePathway:Keratinocyte Differentiation	9	10.8434	0.000288726	PRKCG, MAP2K1, BCL2, MAPK1, FASLG, MAPK14, TNF, EGFR, MAPK3	62	48	1623	4.90827	0.0588392	0.00606325	0.00456187
GOTERM_CC_DIRECT	GO:0005925~focal adhesion	9	10.8434	0.000294595	MAP2K1, MAP2K2, SRC, MAPK1, CTNNB1, KRAS, EGFR, ICAM1, MAPK3	83	426	20587	5.2402	0.0761981	0.00485515	0.00424149
GOTERM_BP_DIRECT	GO:0035556~intracellular signal transduction	9	10.8434	0.000635127	PRKCG, SRC, LRRK2, MAPK1, AKT1, BRAF, MAPK14, TGFBR1, MAPK3	83	450	19357	4.66434	0.750949	0.00884107	0.00773796
GOTERM_BP_DIRECT	GO:0048009~insulin-like growth factor receptor signaling pathway	8	9.63855	2.72839e-11	MAP2K1, MAP2K2, PIK3CA, MAPK1, AKT1, IGF1, IGF1R, MAPK3	83	29	19357	64.3357	5.9697e-08	8.52815e-09	7.46408e-09
GOTERM_BP_DIRECT	GO:0031663~lipopolysaccharide-mediated signaling pathway	8	9.63855	4.51235e-10	NOS3, IL1B, MAPK1, CCL2, AKT1, MAPK14, TNF, MAPK3	83	42	19357	44.4223	9.87303e-07	6.58202e-08	5.76077e-08
GOTERM_BP_DIRECT	GO:0048538~thymus development	8	9.63855	1.0342e-09	MAP2K1, MAP2K2, BCL2, MAPK1, CTNNB1, BRAF, TGFBR1, MAPK3	83	47	19357	39.6965	2.26283e-06	1.21639e-07	1.06462e-07
GOTERM_CC_DIRECT	GO:0005901~caveola	8	9.63855	1.95495e-08	SRC, NOS3, MAPK1, FASLG, PTGS2, SELE, IGF1R, MAPK3	83	75	20587	26.4572	5.25879e-06	1.05176e-06	9.18825e-07
GOTERM_BP_DIRECT	GO:0050731~positive regulation of peptidyl-tyrosine phosphorylation	8	9.63855	1.14629e-07	IL6, SRC, PECAM1, PTPN11, IGF1, TP53, MTOR, VEGFA	83	91	19357	20.5026	0.000250778	6.96692e-06	6.09765e-06
GOTERM_BP_DIRECT	GO:0032355~response to estradiol	8	9.63855	1.14629e-07	CASP8, CCND1, CASP3, STAT3, CTNNB1, PTGS2, ESR1, EZH2	83	91	19357	20.5026	0.000250778	6.96692e-06	6.09765e-06
GOTERM_BP_DIRECT	GO:0031647~regulation of protein stability	8	9.63855	1.54384e-07	CTSA, TERT, CASP3, LRRK2, APOA2, BCL2, MAPK1, KRAS	83	95	19357	19.6393	0.000337735	8.04268e-06	7.03918e-06
GOTERM_BP_DIRECT	GO:0045471~response to ethanol	8	9.63855	3.49775e-07	G6PD, CASP8, CCND1, CNR1, TNF, SLC6A3, FGFR2, IGF1R	83	107	19357	17.4368	0.000765016	1.66371e-05	1.45613e-05
KEGG_PATHWAY	hsa05144:Malaria	8	9.63855	4.19459e-07	IL6, IL1B, PECAM1, CCL2, ITGAL, SELE, TNF, ICAM1	80	50	8205	16.41	0.000101504	1.15351e-06	4.52825e-07
GOTERM_MF_DIRECT	GO:0004713~protein tyrosine kinase activity	8	9.63855	5.57361e-07	MAP2K1, MAP2K2, SRC, KDR, BRAF, EGFR, FGFR2, IGF1R	83	112	18913	16.2762	0.000229606	2.29633e-05	2.07896e-05
GOTERM_BP_DIRECT	GO:0051091~positive regulation of sequence-specific DNA binding transcription factor activity	8	9.63855	6.81289e-07	IL6, IL1B, EP300, CTNNB1, AKT1, PPARG, ESR1, TNF	83	118	19357	15.8113	0.00148955	3.04216e-05	2.66259e-05
BIOCARTA	h_telPathway:Telomeres, Telomerase, Cellular Aging, and Immortality	8	9.63855	1.72398e-06	HSP90AA1, TERT, BCL2, AKT1, KRAS, TP53, EGFR, IGF1R	62	18	1623	11.6344	0.00036197	0.000181018	0.000136194
KEGG_PATHWAY	hsa04929:GnRH secretion	8	9.63855	2.34194e-06	PRKCG, MAP2K1, MAP2K2, PIK3CA, MAPK1, AKT1, KRAS, MAPK3	80	64	8205	12.8203	0.00056659	5.6675e-06	2.34194e-06
KEGG_PATHWAY	hsa04720:Long-term potentiation	8	9.63855	3.2036e-06	PRKCG, MAP2K1, MAP2K2, EP300, MAPK1, BRAF, KRAS, MAPK3	80	67	8205	12.2463	0.000774971	7.60069e-06	3.2036e-06
INTERPRO	IPR001245:Serine-threonine/tyrosine-protein kinase catalytic domain	8	9.63855	3.35782e-06	SRC, LRRK2, KDR, BRAF, EGFR, TGFBR1, FGFR2, IGF1R	83	148	19139	12.4643	0.00101019	0.000252676	0.000233368
KEGG_PATHWAY	hsa04520:Adherens junction	8	9.63855	4.75036e-06	SRC, EP300, MAPK1, CTNNB1, EGFR, TGFBR1, IGF1R, MAPK3	80	71	8205	11.5563	0.00114893	1.10537e-05	4.75036e-06
GOTERM_BP_DIRECT	GO:0001666~response to hypoxia	8	9.63855	5.22491e-06	EDNRA, NOS2, CASP3, MMP2, EP300, TNF, PGF, VEGFA	83	160	19357	11.6608	0.011367	0.000163316	0.000142939
UP_KW_MOLECULAR_FUNCTION	KW-0829~Tyrosine-protein kinase	8	9.63855	6.51423e-06	MAP2K1, MAP2K2, SRC, KDR, BRAF, EGFR, FGFR2, IGF1R	74	114	11735	11.1285	0.00032566	0.000108571	9.55421e-05
GOTERM_BP_DIRECT	GO:0008283~cell proliferation	8	9.63855	1.44815e-05	EDNRA, CSF2, SRC, STAT3, BCL2, AKT1, IGF1, PPARD	83	187	19357	9.97719	0.0311891	0.000368437	0.000322467
KEGG_PATHWAY	hsa04540:Gap junction	8	9.63855	1.98933e-05	PRKCG, MAP2K1, MAP2K2, SRC, MAPK1, KRAS, EGFR, MAPK3	80	88	8205	9.32386	0.00480266	4.26034e-05	1.98933e-05
BIOCARTA	h_badPathway:Regulation of BAD phosphorylation	8	9.63855	2.80996e-05	PIK3CA, BCL2, BAX, MAPK1, AKT1, IGF1, IGF1R, MAPK3	62	26	1623	8.05459	0.00588362	0.00118018	0.000887947
KEGG_PATHWAY	hsa04916:Melanogenesis	8	9.63855	4.87645e-05	PRKCG, MAP2K1, MAP2K2, EP300, MAPK1, CTNNB1, KRAS, MAPK3	80	101	8205	8.12376	0.0117319	0.000102617	4.87645e-05
KEGG_PATHWAY	hsa05146:Amoebiasis	8	9.63855	5.19562e-05	PRKCG, IL6, CSF2, PIK3CA, NOS2, IL1B, CASP3, TNF	80	102	8205	8.04412	0.012495	0.000108391	5.19562e-05
KEGG_PATHWAY	hsa04928:Parathyroid hormone synthesis, secretion and action	8	9.63855	6.64861e-05	PRKCG, CDKN1A, MAP2K1, BCL2, MAPK1, BRAF, EGFR, MAPK3	80	106	8205	7.74057	0.0159614	0.000137518	6.64861e-05
GOTERM_BP_DIRECT	GO:0042981~regulation of apoptotic process	8	9.63855	7.49917e-05	HSP90AA1, CASP8, CASP1, BAX, AKT1, ESR1, TP53, CTSB	83	242	19357	7.70965	0.151333	0.00146502	0.00128222
BIOCARTA	h_erkPathway:Erk1/Erk2 Mapk Signaling pathway	8	9.63855	7.7224e-05	MAP2K1, MAP2K2, SRC, STAT3, MAPK1, EGFR, IGF1R, MAPK3	62	30	1623	6.98065	0.0160869	0.00231672	0.00174306
KEGG_PATHWAY	hsa04152:AMPK signaling pathway	8	9.63855	0.000153485	CCND1, PIK3CA, AKT1, PPARG, IGF1, MTOR, IGF1R, INS	80	121	8205	6.78099	0.0364649	0.000304455	0.000153485
KEGG_PATHWAY	hsa04611:Platelet activation	8	9.63855	0.000178811	PIK3CA, SRC, NOS3, MAPK1, AKT1, F2, MAPK14, MAPK3	80	124	8205	6.61694	0.042353	0.000351806	0.000178811
KEGG_PATHWAY	hsa04114:Oocyte meiosis	8	9.63855	0.00025121	MAP2K1, CDK2, MAPK1, IGF1, MAPK14, IGF1R, MAPK3, INS	80	131	8205	6.26336	0.058989	0.000486343	0.00025121
BIOCARTA	h_metPathway:Signaling of Hepatocyte Growth Factor Receptor	8	9.63855	0.000264975	MAP2K1, MAP2K2, PIK3CA, SRC, STAT3, MAPK1, PTPN11, MAPK3	62	36	1623	5.8172	0.0541318	0.00606325	0.00456187
GOTERM_BP_DIRECT	GO:0035094~response to nicotine	7	8.43373	1.00441e-08	CNR1, CASP3, MMP2, BCL2, MAPK1, SLC6A3, IGF1R	83	37	19357	44.1221	2.19763e-05	8.10118e-07	7.09039e-07
GOTERM_BP_DIRECT	GO:0043491~protein kinase B signaling	7	8.43373	7.42244e-08	PIK3CA, IL1B, KDR, CCL2, AKT1, IGF1, TNF	83	51	19357	32.0102	0.00016239	5.0751e-06	4.44187e-06
GOTERM_BP_DIRECT	GO:1902895~positive regulation of pri-miRNA transcription from RNA polymerase II promoter	7	8.43373	8.36238e-08	TERT, STAT3, PPARG, NR3C1, TNF, TP53, EGFR	83	52	19357	31.3946	0.000182952	5.54451e-06	4.85271e-06
GOTERM_BP_DIRECT	GO:0070371~ERK1 and ERK2 cascade	7	8.43373	1.1788e-07	MAP2K1, MAP2K2, KDR, MAPK1, BRAF, IGF1, MAPK3	83	55	19357	29.6821	0.000257888	6.97083e-06	6.10107e-06
GOTERM_BP_DIRECT	GO:0043525~positive regulation of neuron apoptotic process	7	8.43373	1.31581e-07	CASP3, BAX, CTNNB1, FASLG, NR3C1, TNF, TP53	83	56	19357	29.1521	0.000287859	7.25564e-06	6.35034e-06
GOTERM_BP_DIRECT	GO:0043627~response to estrogen	7	8.43373	1.80764e-07	HSP90AA1, CCND1, MMP2, APOA2, EP300, PPARG, ESR1	83	59	19357	27.6698	0.000395434	9.19796e-06	8.05031e-06
GOTERM_BP_DIRECT	GO:0006006~glucose metabolic process	7	8.43373	2.68941e-07	G6PD, PIK3CA, AKT1, MAPK14, TNF, PPARD, INS	83	63	19357	25.913	0.00058827	1.33737e-05	1.1705e-05
GOTERM_MF_DIRECT	GO:0097110~scaffold protein binding	7	8.43373	4.45795e-07	MAP2K1, HSP90AA1, MAP2K2, CASP8, SRC, NOS3, BRAF	83	67	18913	23.807	0.000183651	2.16318e-05	1.95842e-05
GOTERM_BP_DIRECT	GO:0097190~apoptotic signaling pathway	7	8.43373	8.28282e-07	CASP8, CASP3, CASP1, BAX, CTNNB1, FASLG, PPARD	83	76	19357	21.4805	0.00181064	3.48516e-05	3.05031e-05
GOTERM_BP_DIRECT	GO:0043406~positive regulation of MAP kinase activity	7	8.43373	8.9526e-07	SRC, IL1B, LRRK2, TNF, EGFR, EZH2, VEGFA	83	77	19357	21.2015	0.00195691	3.68564e-05	3.22578e-05
KEGG_PATHWAY	hsa04960:Aldosterone-regulated sodium reabsorption	7	8.43373	1.20496e-06	PRKCG, PIK3CA, MAPK1, KRAS, IGF1, MAPK3, INS	80	37	8205	19.4037	0.000291558	3.06948e-06	1.20496e-06
KEGG_PATHWAY	hsa05143:African trypanosomiasis	7	8.43373	1.20496e-06	PRKCG, IL6, IL1B, FASLG, SELE, TNF, ICAM1	80	37	8205	19.4037	0.000291558	3.06948e-06	1.20496e-06
GOTERM_BP_DIRECT	GO:0030307~positive regulation of cell growth	7	8.43373	2.56e-06	BCL2, AKT1, F2, EGFR, TGFBR1, MTOR, INS	83	92	19357	17.7448	0.00558563	9.03433e-05	7.9071e-05
GOTERM_MF_DIRECT	GO:0019903~protein phosphatase binding	7	8.43373	2.56943e-06	HSP90AA1, STAT3, CTNNB1, PPARG, MAPK14, TP53, EGFR	83	90	18913	17.723	0.00105805	8.64973e-05	7.83094e-05
GOTERM_BP_DIRECT	GO:0042060~wound healing	7	8.43373	2.72736e-06	CDKN1A, CASP3, IGF1, TGFBR1, FGFR2, PPARD, INS	83	93	19357	17.554	0.00594971	9.18072e-05	8.03523e-05
GOTERM_MF_DIRECT	GO:0008233~peptidase activity	7	8.43373	6.30727e-06	CASP8, MMP1, CASP3, MMP3, REN, MMP9, CTSB	83	105	18913	15.1912	0.00259523	0.000169974	0.000153884
GOTERM_BP_DIRECT	GO:0016310~phosphorylation	7	8.43373	1.64983e-05	PRKCG, PIK3CA, LRRK2, STAT3, AKT1, MTOR, MAPK3	83	127	19357	12.8545	0.0354549	0.000414924	0.000363153
BIOCARTA	h_p53Pathway:p53 Signaling Pathway	7	8.43373	1.97349e-05	CDKN1A, CCND1, CDK2, MDM2, BCL2, BAX, TP53	62	17	1623	10.7789	0.0041358	0.00103608	0.000779529
BIOCARTA	h_hcmvPathway:Human Cytomegalovirus and Map Kinase Pathways	7	8.43373	1.97349e-05	MAP2K1, MAP2K2, PIK3CA, MAPK1, AKT1, MAPK14, MAPK3	62	17	1623	10.7789	0.0041358	0.00103608	0.000779529
KEGG_PATHWAY	hsa04213:Longevity regulating pathway - multiple species	7	8.43373	2.63224e-05	PIK3CA, AKT1, KRAS, IGF1, MTOR, IGF1R, INS	80	62	8205	11.5796	0.00634985	5.58773e-05	2.63224e-05
GOTERM_BP_DIRECT	GO:0045766~positive regulation of angiogenesis	7	8.43373	6.94375e-05	TERT, NOS3, IL1B, STAT3, KDR, PGF, VEGFA	83	164	19357	9.95438	0.140956	0.00136873	0.00119795
KEGG_PATHWAY	hsa05140:Leishmaniasis	7	8.43373	9.05406e-05	NOS2, IL1B, MAPK1, MAPK14, PTGS2, TNF, MAPK3	80	77	8205	9.32386	0.0216735	0.00018259	9.05406e-05
KEGG_PATHWAY	hsa04662:B cell receptor signaling pathway	7	8.43373	0.000128717	MAP2K1, MAP2K2, PIK3CA, MAPK1, AKT1, KRAS, MAPK3	80	82	8205	8.75534	0.0306713	0.000257434	0.000128717
GOTERM_CC_DIRECT	GO:0005741~mitochondrial outer membrane	7	8.43373	0.000164704	CASP8, CNR1, LRRK2, BCL2, BAX, KRAS, MTOR	83	204	20587	8.51104	0.0433417	0.00295369	0.00258036
GOTERM_BP_DIRECT	GO:0098609~cell-cell adhesion	7	8.43373	0.000169716	SRC, BCL2, PECAM1, CTNNB1, ITGAL, EGFR, ICAM1	83	193	19357	8.45864	0.310211	0.00304375	0.00266398
BIOCARTA	h_p53hypoxiaPathway:Hypoxia and p53 in the Cardiovascular system	7	8.43373	0.000281438	CDKN1A, HSP90AA1, MDM2, EP300, BAX, AKT1, TP53	62	26	1623	7.04777	0.0573973	0.00606325	0.00456187
GOTERM_BP_DIRECT	GO:0001701~in utero embryonic development	7	8.43373	0.000296257	EDNRA, NOS3, CTNNB1, TP53, TGFBR1, FGFR2, VEGFA	83	214	19357	7.62859	0.47707	0.00483739	0.00423383
GOTERM_CC_DIRECT	GO:0005667~transcription factor complex	7	8.43373	0.000321698	PARP1, STAT3, CDK2, EP300, CTNNB1, ESR1, TP53	83	231	20587	7.51625	0.0829108	0.00485515	0.00424149
BIOCARTA	h_raccycdPathway:Influence of Ras and Rho proteins on G1 to S Transition	7	8.43373	0.000351328	CDKN1A, CCND1, PIK3CA, CDK2, MAPK1, AKT1, MAPK3	62	27	1623	6.78674	0.071135	0.00670717	0.00504635
GOTERM_MF_DIRECT	GO:0004708~MAP kinase kinase activity	6	7.22892	1.10977e-08	MAP2K1, MAP2K2, MAPK1, BRAF, MAPK14, MAPK3	83	18	18913	75.9558	4.57222e-06	7.62039e-07	6.89904e-07
GOTERM_BP_DIRECT	GO:0060324~face development	6	7.22892	2.32604e-08	MAP2K1, EDNRA, MAP2K2, MAPK1, BRAF, MAPK3	83	21	19357	66.6334	5.08926e-05	1.69646e-06	1.48479e-06
GOTERM_BP_DIRECT	GO:0030878~thyroid gland development	6	7.22892	1.3219e-07	MAP2K1, EDNRA, MAP2K2, MAPK1, BRAF, MAPK3	83	29	19357	48.2518	0.00028919	7.25564e-06	6.35034e-06
GOTERM_BP_DIRECT	GO:0046326~positive regulation of glucose import	6	7.22892	4.72507e-07	TERT, AKT1, PTPN11, IGF1, MAPK14, INS	83	37	19357	37.819	0.00103331	2.15385e-05	1.88511e-05
GOTERM_BP_DIRECT	GO:2001240~negative regulation of extrinsic apoptotic signaling pathway in absence of ligand	6	7.22892	4.72507e-07	CSF2, TERT, IL1B, BCL2, AKT1, TNF	83	37	19357	37.819	0.00103331	2.15385e-05	1.88511e-05
GOTERM_BP_DIRECT	GO:0034614~cellular response to reactive oxygen species	6	7.22892	8.01637e-07	MMP2, MAPK1, AKT1, MMP9, EGFR, MAPK3	83	41	19357	34.1293	0.00175244	3.43918e-05	3.01007e-05
OMIM_DISEASE	114500~Colorectal cancer, somatic	6	7.22892	8.35187e-07	PIK3CA, EP300, BAX, CTNNB1, AKT1, BRAF	66	17	5812	31.0802	0.000155333	8.97221e-05	8.97221e-05
GOTERM_BP_DIRECT	GO:0050796~regulation of insulin secretion	6	7.22892	1.4422e-06	IL6, NOS2, CNR1, ALOX5, IL1B, TNF	83	46	19357	30.4196	0.00315057	5.53604e-05	4.8453e-05
GOTERM_BP_DIRECT	GO:0045429~positive regulation of nitric oxide biosynthetic process	6	7.22892	1.4422e-06	HSP90AA1, IL1B, AKT1, PTGS2, ESR1, TNF	83	46	19357	30.4196	0.00315057	5.53604e-05	4.8453e-05
GOTERM_BP_DIRECT	GO:0007173~epidermal growth factor receptor signaling pathway	6	7.22892	2.43089e-06	PIK3CA, SRC, AKT1, BRAF, PTPN11, EGFR	83	51	19357	27.4373	0.00530468	8.71933e-05	7.63141e-05
GOTERM_BP_DIRECT	GO:1904707~positive regulation of vascular smooth muscle cell proliferation	6	7.22892	2.6806e-06	TERT, SRC, MMP2, IGF1, TNF, MMP9	83	52	19357	26.9096	0.005848	9.16431e-05	8.02086e-05
GOTERM_BP_DIRECT	GO:0010718~positive regulation of epithelial to mesenchymal transition	6	7.22892	2.6806e-06	IL6, IL1B, CTNNB1, TGFBR1, MTOR, EZH2	83	52	19357	26.9096	0.005848	9.16431e-05	8.02086e-05
GOTERM_BP_DIRECT	GO:0090398~cellular senescence	6	7.22892	3.24031e-06	CDKN1A, MAP2K1, CDK2, MAPK14, TP53, IGF1R	83	54	19357	25.913	0.00706474	0.000105818	9.26149e-05
GOTERM_BP_DIRECT	GO:0051384~response to glucocorticoid	6	7.22892	4.24769e-06	IL6, CASP3, APOA2, BCL2, PTGS2, TNF	83	57	19357	24.5491	0.00925092	0.000134695	0.000117889
GOTERM_BP_DIRECT	GO:0032757~positive regulation of interleukin-8 production	6	7.22892	8.16034e-06	IL6, NOS2, IL1B, STAT3, APOA2, TNF	83	65	19357	21.5277	0.0176964	0.000241281	0.000211176
GOTERM_BP_DIRECT	GO:0007611~learning or memory	6	7.22892	8.80004e-06	PRKCG, SRC, CASP3, EP300, MAPK1, EGFR	83	66	19357	21.2015	0.0190704	0.000253348	0.000221738
GOTERM_BP_DIRECT	GO:0030168~platelet activation	6	7.22892	1.01967e-05	PRKCG, IL6, PIK3CA, SRC, F2, MAPK14	83	68	19357	20.578	0.0220635	0.000286031	0.000250343
GOTERM_BP_DIRECT	GO:0018107~peptidyl-threonine phosphorylation	6	7.22892	1.17609e-05	LRRK2, BCL2, MAPK1, AKT1, TGFBR1, MTOR	83	70	19357	19.99	0.0254047	0.000307289	0.000268948
UP_SEQ_FEATURE	PROPEP:Activation peptide	6	7.22892	1.3335e-05	MMP1, MMP2, MMP3, REN, MMP9, CTSB	83	76	20516	19.5143	0.0150213	0.0037838	0.00374379
GOTERM_BP_DIRECT	GO:0071260~cellular response to mechanical stimulus	6	7.22892	1.75996e-05	CASP8, IL1B, CASP1, PTGS2, IGF1R, MAPK3	83	76	19357	18.4119	0.0377763	0.000431745	0.000377876
GOTERM_BP_DIRECT	GO:0048511~rhythmic process	6	7.22892	1.99783e-05	PRKCG, EP300, PPARG, TP53, MTOR, EZH2	83	78	19357	17.9398	0.0427714	0.000480359	0.000420424
INTERPRO	IPR020635:Tyrosine-protein kinase, catalytic domain	6	7.22892	3.99574e-05	SRC, KDR, BRAF, EGFR, FGFR2, IGF1R	83	89	19139	15.5454	0.0119554	0.00171817	0.00158688
KEGG_PATHWAY	hsa04930:Type II diabetes mellitus	6	7.22892	7.32972e-05	PIK3CA, MAPK1, TNF, MTOR, MAPK3, INS	80	46	8205	13.3777	0.0175822	0.000150321	7.32972e-05
GOTERM_BP_DIRECT	GO:0032755~positive regulation of interleukin-6 production	6	7.22892	7.62725e-05	IL6, NOS2, IL1B, STAT3, PTPN11, TNF	83	103	19357	13.5854	0.153708	0.00147685	0.00129258
GOTERM_MF_DIRECT	GO:0047485~protein N-terminus binding	6	7.22892	0.000101845	MAP2K1, TERT, PARP1, MDM2, TP53, SLC6A3	83	107	18913	12.7776	0.0410939	0.00199809	0.00180895
GOTERM_MF_DIRECT	GO:0002020~protease binding	6	7.22892	0.000111169	CASP3, BCL2, TNF, TP53, SLC6A3, INS	83	109	18913	12.5432	0.0447708	0.00208188	0.00188481
GOTERM_CC_DIRECT	GO:1904813~ficolin-1-rich granule lumen	6	7.22892	0.000137701	HSP90AA1, ALOX5, MAPK1, MAPK14, MMP9, CTSB	83	124	20587	12.0017	0.0363664	0.00264583	0.00231141
SMART	SM00219:TyrKc	6	7.22892	0.000182743	SRC, KDR, BRAF, EGFR, FGFR2, IGF1R	63	89	10374	11.1011	0.0134332	0.00676148	0.00648737
KEGG_PATHWAY	hsa05134:Legionellosis	6	7.22892	0.00020615	IL6, CASP8, IL1B, CASP3, CASP1, TNF	80	57	8205	10.7961	0.0486692	0.000402324	0.00020615
GOTERM_BP_DIRECT	GO:0071356~cellular response to tumor necrosis factor	6	7.22892	0.000290934	LRRK2, MAPK1, CCL2, AKT1, MAPK14, MAPK3	83	137	19357	10.2139	0.470941	0.00478619	0.00418901
GOTERM_BP_DIRECT	GO:0018108~peptidyl-tyrosine phosphorylation	6	7.22892	0.000311078	MAP2K1, MAP2K2, SRC, KDR, EGFR, FGFR2	83	139	19357	10.0669	0.49376	0.00500469	0.00438025
GOTERM_CC_DIRECT	GO:0005770~late endosome	6	7.22892	0.000365615	MAP2K1, MAP2K2, SRC, TTPA, MAPK1, MAPK3	83	153	20587	9.72691	0.093685	0.00517633	0.00452207
GOTERM_BP_DIRECT	GO:0019221~cytokine-mediated signaling pathway	6	7.22892	0.000527923	IL6, IL1B, STAT3, CCL2, AKT1, PTPN11	83	156	19357	8.96988	0.685069	0.00759931	0.00665113
GOTERM_MF_DIRECT	GO:0005178~integrin binding	6	7.22892	0.000620841	SRC, IL1B, KDR, IGF1, ITGAL, ICAM1	83	158	18913	8.6532	0.225754	0.00913524	0.0082705
GOTERM_BP_DIRECT	GO:0060440~trachea formation	5	6.0241	1.03671e-08	MAP2K1, MAP2K2, MAPK1, CTNNB1, MAPK3	83	7	19357	166.583	2.26831e-05	8.10118e-07	7.09039e-07
GOTERM_BP_DIRECT	GO:2000641~regulation of early endosome to late endosome transport	5	6.0241	3.70815e-08	MAP2K1, MAP2K2, SRC, MAPK1, MAPK3	83	9	19357	129.565	8.11311e-05	2.61724e-06	2.29068e-06
GOTERM_BP_DIRECT	GO:1903800~positive regulation of production of miRNAs involved in gene silencing by miRNA	5	6.0241	1.44274e-07	IL6, MAP2K1, MAP2K2, TP53, EGFR	83	12	19357	97.1737	0.000315621	7.69928e-06	6.73863e-06
OMIM_DISEASE	114480~Breast cancer, somatic	5	6.0241	9.64754e-07	PIK3CA, AKT1, KRAS, ESR1, TP53	66	8	5812	55.0379	0.000179428	8.97221e-05	8.97221e-05
GOTERM_BP_DIRECT	GO:0038083~peptidyl-tyrosine autophosphorylation	5	6.0241	2.06436e-06	SRC, KDR, EGFR, IGF1R, MAPK3	83	22	19357	53.0038	0.00450665	7.65564e-05	6.70044e-05
GOTERM_MF_DIRECT	GO:0005158~insulin receptor binding	5	6.0241	2.72928e-06	SRC, PTPN11, IGF1, IGF1R, INS	83	23	18913	49.5364	0.00112383	8.64973e-05	7.83094e-05
GOTERM_BP_DIRECT	GO:0051000~positive regulation of nitric-oxide synthase activity	5	6.0241	3.53559e-06	TERT, AKT1, ESR1, TNF, INS	83	25	19357	46.6434	0.00770605	0.000113763	9.95686e-05
GOTERM_BP_DIRECT	GO:0048873~homeostasis of number of cells within a tissue	5	6.0241	7.53709e-06	NOS3, BCL2, BAX, KRAS, PTPN11	83	30	19357	38.8695	0.016356	0.000225906	0.00019772
GOTERM_BP_DIRECT	GO:0030225~macrophage differentiation	5	6.0241	7.53709e-06	CASP8, CSF2, PARP1, MMP9, VEGFA	83	30	19357	38.8695	0.016356	0.000225906	0.00019772
GOTERM_BP_DIRECT	GO:0048010~vascular endothelial growth factor receptor signaling pathway	5	6.0241	7.53709e-06	SRC, KDR, MAPK14, PGF, VEGFA	83	30	19357	38.8695	0.016356	0.000225906	0.00019772
GOTERM_BP_DIRECT	GO:0046677~response to antibiotic	5	6.0241	1.11458e-05	HSP90AA1, CASP8, CASP3, MDM2, TP53	83	33	19357	35.3359	0.0240923	0.000307289	0.000268948
GOTERM_BP_DIRECT	GO:1900182~positive regulation of protein localization to nucleus	5	6.0241	1.25913e-05	PARP1, SRC, AKT1, F2, INS	83	34	19357	34.2966	0.027174	0.000324116	0.000283675
GOTERM_BP_DIRECT	GO:0048469~cell maturation	5	6.0241	1.77592e-05	KDR, CTNNB1, REN, PPARG, VEGFA	83	37	19357	31.5158	0.0381122	0.000431745	0.000377876
GOTERM_BP_DIRECT	GO:0071276~cellular response to cadmium ion	5	6.0241	1.77592e-05	MAPK1, AKT1, MMP9, EGFR, MAPK3	83	37	19357	31.5158	0.0381122	0.000431745	0.000377876
GOTERM_BP_DIRECT	GO:0008625~extrinsic apoptotic signaling pathway via death domain receptors	5	6.0241	2.43381e-05	CASP8, BCL2, BAX, FASLG, TNF	83	40	19357	29.1521	0.0518594	0.0005726	0.000501156
GOTERM_BP_DIRECT	GO:0030574~collagen catabolic process	5	6.0241	2.68826e-05	MMP1, MMP2, MMP3, MMP9, CTSB	83	41	19357	28.4411	0.0571235	0.0006127	0.000536252
GOTERM_BP_DIRECT	GO:0001541~ovarian follicle development	5	6.0241	2.68826e-05	MMP2, BCL2, KDR, BAX, VEGFA	83	41	19357	28.4411	0.0571235	0.0006127	0.000536252
GOTERM_MF_DIRECT	GO:0030331~estrogen receptor binding	5	6.0241	3.24044e-05	PARP1, SRC, CTNNB1, PPARG, ESR1	83	42	18913	27.1271	0.0132621	0.00078533	0.000710991
GOTERM_BP_DIRECT	GO:0007566~embryo implantation	5	6.0241	3.25496e-05	IL1B, MMP2, PTGS2, MMP9, PPARD	83	43	19357	27.1182	0.0687428	0.00072672	0.000636046
GOTERM_BP_DIRECT	GO:0014065~phosphatidylinositol 3-kinase signaling	5	6.0241	3.90456e-05	PIK3CA, AKT1, IGF1, IGF1R, PPARD	83	45	19357	25.913	0.0818858	0.000854206	0.000747625
GOTERM_BP_DIRECT	GO:0071407~cellular response to organic cyclic compound	5	6.0241	3.90456e-05	CASP8, IL1B, LRRK2, CCL2, TNF	83	45	19357	25.913	0.0818858	0.000854206	0.000747625
GOTERM_BP_DIRECT	GO:0009408~response to heat	5	6.0241	4.26269e-05	HSP90AA1, NOS3, AKT1, IGF1, MTOR	83	46	19357	25.3497	0.0890522	0.000905512	0.00079253
GOTERM_BP_DIRECT	GO:1904646~cellular response to beta-amyloid	5	6.0241	4.26269e-05	PARP1, IGF1, TNF, ICAM1, IGF1R	83	46	19357	25.3497	0.0890522	0.000905512	0.00079253
GOTERM_BP_DIRECT	GO:0014823~response to activity	5	6.0241	4.64426e-05	IL6, PIK3CA, MMP2, TNF, PPARD	83	47	19357	24.8103	0.0966261	0.000977081	0.000855169
BIOCARTA	h_pelp1Pathway:Pelp1 Modulation of Estrogen Receptor Activity	5	6.0241	5.82056e-05	SRC, EP300, MAPK1, ESR1, MAPK3	62	7	1623	18.6982	0.0121491	0.0020372	0.00153275
GOTERM_BP_DIRECT	GO:0031334~positive regulation of protein complex assembly	5	6.0241	8.05125e-05	MMP1, MMP3, BAX, TNF, VEGFA	83	54	19357	21.5942	0.161523	0.00154528	0.00135247
GOTERM_MF_DIRECT	GO:0004879~RNA polymerase II transcription factor activity, ligand-activated sequence-specific DNA binding	5	6.0241	8.80107e-05	STAT3, PPARG, NR3C1, ESR1, PPARD	83	54	18913	21.0988	0.0356124	0.00181302	0.0016414
GOTERM_BP_DIRECT	GO:0034644~cellular response to UV	5	6.0241	0.000106633	PARP1, EP300, BAX, PTGS2, TP53	83	58	19357	20.1049	0.208104	0.00201132	0.00176036
GOTERM_BP_DIRECT	GO:0006959~humoral immune response	5	6.0241	0.000129901	IL6, ALOX5, BCL2, CCL2, TNF	83	61	19357	19.1161	0.247416	0.00240868	0.00210814
GOTERM_BP_DIRECT	GO:0007249~I-kappaB kinase/NF-kappaB signaling	5	6.0241	0.000147325	EDNRA, IL1B, CTNNB1, AKT1, TNF	83	63	19357	18.5093	0.27557	0.00270879	0.00237081
GOTERM_BP_DIRECT	GO:0032731~positive regulation of interleukin-1 beta production	5	6.0241	0.000156642	IL6, CASP8, STAT3, CASP1, TNF	83	64	19357	18.2201	0.290192	0.00284897	0.0024935
GOTERM_MF_DIRECT	GO:0043539~protein serine/threonine kinase activator activity	5	6.0241	0.000171102	MAP2K1, MAP2K2, PIK3CA, KRAS, F2	83	64	18913	17.8021	0.0680723	0.00293725	0.00265921
GOTERM_BP_DIRECT	GO:0000082~G1/S transition of mitotic cell cycle	5	6.0241	0.000176545	CDKN1A, CCND1, CDK2, BCL2, EZH2	83	66	19357	17.6679	0.320444	0.0031405	0.00274865
GOTERM_BP_DIRECT	GO:0043154~negative regulation of cysteine-type endopeptidase activity involved in apoptotic process	5	6.0241	0.000187153	SRC, AKT1, PTGS2, TNF, VEGFA	83	67	19357	17.4042	0.336037	0.00324992	0.00284443
GOTERM_BP_DIRECT	GO:0008286~insulin receptor signaling pathway	5	6.0241	0.000187153	MAPK1, AKT1, IGF1R, MAPK3, INS	83	67	19357	17.4042	0.336037	0.00324992	0.00284443
GOTERM_BP_DIRECT	GO:0071466~cellular response to xenobiotic stimulus	5	6.0241	0.000187153	NOS2, IL1B, BRAF, REN, TP53	83	67	19357	17.4042	0.336037	0.00324992	0.00284443
GOTERM_BP_DIRECT	GO:0051402~neuron apoptotic process	5	6.0241	0.000289257	CASP3, BCL2, BAX, KRAS, TP53	83	75	19357	15.5478	0.468996	0.00478619	0.00418901
GOTERM_BP_DIRECT	GO:0001938~positive regulation of endothelial cell proliferation	5	6.0241	0.000289257	KDR, AKT1, TGFBR1, PGF, VEGFA	83	75	19357	15.5478	0.468996	0.00478619	0.00418901
GOTERM_BP_DIRECT	GO:0008217~regulation of blood pressure	5	6.0241	0.000319998	EDNRA, NOS3, REN, PPARG, PTGS2	83	77	19357	15.144	0.503547	0.00511062	0.00447296
GOTERM_MF_DIRECT	GO:0004175~endopeptidase activity	5	6.0241	0.000349196	MMP1, MMP2, MMP3, CASP1, MMP9	83	77	18913	14.7966	0.13402	0.00575475	0.00521
UP_KW_PTM	KW-0702~S-nitrosylation	5	6.0241	0.000350409	HSP90AA1, CASP3, CDK2, CTNNB1, PTGS2	80	60	14104	14.6917	0.0076807	0.00268647	0.00175205
GOTERM_BP_DIRECT	GO:0006919~activation of cysteine-type endopeptidase activity involved in apoptotic process	5	6.0241	0.000407008	CASP8, BAX, FASLG, PPARG, TNF	83	82	19357	14.2205	0.589638	0.00609955	0.0053385
GOTERM_BP_DIRECT	GO:0030324~lung development	5	6.0241	0.000426248	RBP4, NOS3, EP300, FGFR2, VEGFA	83	83	19357	14.0492	0.606561	0.00634443	0.00555282
GOTERM_BP_DIRECT	GO:0007005~mitochondrion organization	5	6.0241	0.000446128	EDNRA, TERT, PARP1, NOS3, LRRK2	83	84	19357	13.882	0.623315	0.00659546	0.00577254
GOTERM_BP_DIRECT	GO:0007265~Ras protein signal transduction	5	6.0241	0.000655901	CDKN1A, CDK2, KRAS, IGF1, TP53	83	93	19357	12.5385	0.762023	0.00891373	0.00780155
GOTERM_BP_DIRECT	GO:0090170~regulation of Golgi inheritance	4	4.81928	2.92193e-07	MAP2K1, MAP2K2, MAPK1, MAPK3	83	4	19357	233.217	0.000639115	1.42071e-05	1.24345e-05
GOTERM_BP_DIRECT	GO:0031622~positive regulation of fever generation	4	4.81928	7.28248e-07	CNR1, IL1B, PTGS2, TNF	83	5	19357	186.573	0.00159214	3.18681e-05	2.78919e-05
GOTERM_MF_DIRECT	GO:0030235~nitric-oxide synthase regulator activity	4	4.81928	4.33064e-06	HSP90AA1, AKT1, ESR1, EGFR	83	8	18913	113.934	0.00178264	0.000127445	0.000115381
GOTERM_BP_DIRECT	GO:0032872~regulation of stress-activated MAPK cascade	4	4.81928	8.60611e-06	MAP2K1, MAP2K2, MAPK1, MAPK3	83	10	19357	93.2867	0.0186541	0.000251069	0.000219743
GOTERM_BP_DIRECT	GO:0071492~cellular response to UV-A	4	4.81928	1.17972e-05	MMP1, MMP2, MMP3, MMP9	83	11	19357	84.8061	0.0254822	0.000307289	0.000268948
GOTERM_BP_DIRECT	GO:0060020~Bergmann glial cell differentiation	4	4.81928	1.17972e-05	MAP2K1, MAPK1, PTPN11, MAPK3	83	11	19357	84.8061	0.0254822	0.000307289	0.000268948
GOTERM_BP_DIRECT	GO:1903799~negative regulation of production of miRNAs involved in gene silencing by miRNA	4	4.81928	1.17972e-05	TERT, ESR1, TNF, TP53	83	11	19357	84.8061	0.0254822	0.000307289	0.000268948
GOTERM_BP_DIRECT	GO:0009651~response to salt stress	4	4.81928	1.17972e-05	HSP90AA1, BAX, TNF, TP53	83	11	19357	84.8061	0.0254822	0.000307289	0.000268948
GOTERM_BP_DIRECT	GO:0051146~striated muscle cell differentiation	4	4.81928	2.57874e-05	CASP3, AKT1, KRAS, MAPK14	83	14	19357	66.6334	0.0548613	0.000600244	0.00052535
OMIM_DISEASE	114550~Hepatocellular carcinoma, somatic	4	4.81928	2.60762e-05	CASP8, PIK3CA, CTNNB1, TP53	66	6	5812	58.7071	0.00483849	0.00161672	0.00161672
GOTERM_BP_DIRECT	GO:0016242~negative regulation of macroautophagy	4	4.81928	3.21358e-05	PIK3CA, LRRK2, AKT1, MTOR	83	15	19357	62.1912	0.0678991	0.000724877	0.000634433
INTERPRO	IPR021158:Peptidase M10A, cysteine switch, zinc binding site	4	4.81928	3.32326e-05	MMP1, MMP2, MMP3, MMP9	83	15	19139	61.4908	0.00995331	0.00166717	0.00153978
GOTERM_BP_DIRECT	GO:0038084~vascular endothelial growth factor signaling pathway	4	4.81928	3.94309e-05	PIK3CA, KDR, PGF, VEGFA	83	16	19357	58.3042	0.0826594	0.000854206	0.000747625
GOTERM_BP_DIRECT	GO:0050995~negative regulation of lipid catabolic process	4	4.81928	4.77341e-05	IL1B, APOA2, TNF, INS	83	17	19357	54.8746	0.0991754	0.000985304	0.000862366
GOTERM_BP_DIRECT	GO:0032270~positive regulation of cellular protein metabolic process	4	4.81928	4.77341e-05	MAPK1, AKT1, MAPK3, INS	83	17	19357	54.8746	0.0991754	0.000985304	0.000862366
INTERPRO	IPR018486:Hemopexin, conserved site	4	4.81928	4.93598e-05	MMP1, MMP2, MMP3, MMP9	83	17	19139	54.2566	0.0147478	0.00185716	0.00171525
GOTERM_BP_DIRECT	GO:0060252~positive regulation of glial cell proliferation	4	4.81928	6.76062e-05	IL6, IL1B, KRAS, TNF	83	19	19357	49.0983	0.137506	0.00134475	0.00117696
INTERPRO	IPR002477:Peptidoglycan binding-like	4	4.81928	8.19859e-05	MMP1, MMP2, MMP3, MMP9	83	20	19139	46.1181	0.0243767	0.00274197	0.00253245
UP_SEQ_FEATURE	REPEAT:Hemopexin 4	4	4.81928	8.97139e-05	MMP1, MMP2, MMP3, MMP9	83	22	20516	44.9419	0.0968168	0.0145952	0.0144409
UP_SEQ_FEATURE	REPEAT:Hemopexin 3	4	4.81928	8.97139e-05	MMP1, MMP2, MMP3, MMP9	83	22	20516	44.9419	0.0968168	0.0145952	0.0144409
UP_SEQ_FEATURE	REPEAT:Hemopexin 2	4	4.81928	0.000102874	MMP1, MMP2, MMP3, MMP9	83	23	20516	42.988	0.110208	0.0145952	0.0144409
UP_SEQ_FEATURE	REPEAT:Hemopexin 1	4	4.81928	0.000102874	MMP1, MMP2, MMP3, MMP9	83	23	20516	42.988	0.110208	0.0145952	0.0144409
GOTERM_BP_DIRECT	GO:0045861~negative regulation of proteolysis	4	4.81928	0.000106463	AKT1, F2, TP53, INS	83	22	19357	42.4031	0.20781	0.00201132	0.00176036
GOTERM_BP_DIRECT	GO:0071310~cellular response to organic substance	4	4.81928	0.000122059	IL1B, STAT3, CASP1, BCL2	83	23	19357	40.5595	0.23439	0.00228261	0.00199781
INTERPRO	IPR000585:Hemopexin-like domain	4	4.81928	0.00012619	MMP1, MMP2, MMP3, MMP9	83	23	19139	40.1027	0.0372732	0.00316527	0.0029234
INTERPRO	IPR021190:Peptidase M10A	4	4.81928	0.00012619	MMP1, MMP2, MMP3, MMP9	83	23	19139	40.1027	0.0372732	0.00316527	0.0029234
INTERPRO	IPR001818:Peptidase M10, metallopeptidase	4	4.81928	0.00012619	MMP1, MMP2, MMP3, MMP9	83	23	19139	40.1027	0.0372732	0.00316527	0.0029234
UP_KW_BIOLOGICAL_PROCESS	KW-0177~Collagen degradation	4	4.81928	0.000134888	MMP1, MMP2, MMP3, MMP9	65	18	11248	38.4547	0.00739187	0.00247294	0.00238302
INTERPRO	IPR018487:Hemopexin-like repeats	4	4.81928	0.000143772	MMP1, MMP2, MMP3, MMP9	83	24	19139	38.4317	0.0423554	0.00332888	0.00307451
GOTERM_BP_DIRECT	GO:0046697~decidualization	4	4.81928	0.000157553	PARP1, PTGS2, CTSB, PPARD	83	25	19357	37.3147	0.291604	0.00284897	0.0024935
GOTERM_BP_DIRECT	GO:0010332~response to gamma radiation	4	4.81928	0.000222363	PARP1, BCL2, BAX, TP53	83	28	19357	33.3167	0.385277	0.00380102	0.00332676
GOTERM_BP_DIRECT	GO:2001243~negative regulation of intrinsic apoptotic signaling pathway	4	4.81928	0.000222363	SRC, BCL2, AKT1, MMP9	83	28	19357	33.3167	0.385277	0.00380102	0.00332676
INTERPRO	IPR006026:Peptidase, metallopeptidase	4	4.81928	0.000255579	MMP1, MMP2, MMP3, MMP9	83	29	19139	31.8056	0.0740537	0.00549494	0.00507506
GOTERM_BP_DIRECT	GO:0045840~positive regulation of mitotic nuclear division	4	4.81928	0.0002739	IL1B, IGF1, TNF, INS	83	30	19357	31.0956	0.450846	0.00460995	0.00403476
GOTERM_BP_DIRECT	GO:0032148~activation of protein kinase B activity	4	4.81928	0.000302323	SRC, IGF1, MTOR, INS	83	31	19357	30.0925	0.483966	0.00489987	0.0042885
SMART	SM00120:HX	4	4.81928	0.000330608	MMP1, MMP2, MMP3, MMP9	63	23	10374	28.6377	0.0241721	0.008155	0.00782439
GOTERM_BP_DIRECT	GO:0001569~branching involved in blood vessel morphogenesis	4	4.81928	0.000332581	EDNRA, KDR, CTNNB1, VEGFA	83	32	19357	29.1521	0.517033	0.00523516	0.00458196
GOTERM_BP_DIRECT	GO:0007159~leukocyte cell-cell adhesion	4	4.81928	0.000332581	PECAM1, ITGAL, SELE, ICAM1	83	32	19357	29.1521	0.517033	0.00523516	0.00458196
GOTERM_BP_DIRECT	GO:0097421~liver regeneration	4	4.81928	0.000364724	IL6, CCND1, TNF, EZH2	83	33	19357	28.2687	0.549845	0.00561808	0.0049171
GOTERM_BP_DIRECT	GO:2000379~positive regulation of reactive oxygen species metabolic process	4	4.81928	0.000364724	CDKN1A, F2, MAPK14, TP53	83	33	19357	28.2687	0.549845	0.00561808	0.0049171
GOTERM_BP_DIRECT	GO:2001234~negative regulation of apoptotic signaling pathway	4	4.81928	0.000364724	BCL2, BAX, CTNNB1, TNF	83	33	19357	28.2687	0.549845	0.00561808	0.0049171
GOTERM_BP_DIRECT	GO:0035924~cellular response to vascular endothelial growth factor stimulus	4	4.81928	0.000398802	KDR, AKT1, MAPK14, VEGFA	83	34	19357	27.4373	0.5822	0.00601778	0.00526693
GOTERM_BP_DIRECT	GO:0051973~positive regulation of telomerase activity	4	4.81928	0.000398802	HSP90AA1, MAPK1, CTNNB1, MAPK3	83	34	19357	27.4373	0.5822	0.00601778	0.00526693
GOTERM_BP_DIRECT	GO:0034612~response to tumor necrosis factor	4	4.81928	0.000472949	CASP8, CASP3, PTGS2, SELE	83	36	19357	25.913	0.644794	0.00689875	0.00603798
GOTERM_BP_DIRECT	GO:2000352~negative regulation of endothelial cell apoptotic process	4	4.81928	0.000472949	TERT, KDR, BRAF, ICAM1	83	36	19357	25.913	0.644794	0.00689875	0.00603798
GOTERM_MF_DIRECT	GO:0097718~disordered domain specific binding	4	4.81928	0.000548768	HSP90AA1, MDM2, CTNNB1, TP53	83	37	18913	24.6343	0.202405	0.00837379	0.00758113
GOTERM_MF_DIRECT	GO:0001221~transcription cofactor binding	4	4.81928	0.000548768	EP300, CTNNB1, PPARG, ESR1	83	37	18913	24.6343	0.202405	0.00837379	0.00758113
GOTERM_BP_DIRECT	GO:0042311~vasodilation	4	4.81928	0.000555398	NOS3, TNF, PPARD, INS	83	38	19357	24.5491	0.703453	0.00794256	0.00695155
GOTERM_BP_DIRECT	GO:0001974~blood vessel remodeling	4	4.81928	0.00059985	EDNRA, NOS3, MDM2, BAX	83	39	19357	23.9197	0.730952	0.00846756	0.00741105
GOTERM_BP_DIRECT	GO:0033077~T cell differentiation in thymus	4	4.81928	0.00059985	BCL2, CTNNB1, BRAF, TP53	83	39	19357	23.9197	0.730952	0.00846756	0.00741105
GOTERM_BP_DIRECT	GO:0071392~cellular response to estradiol stimulus	4	4.81928	0.000646513	MMP2, ESR1, EGFR, IGF1R	83	40	19357	23.3217	0.757081	0.00884107	0.00773796
GOTERM_BP_DIRECT	GO:0031295~T cell costimulation	4	4.81928	0.000646513	PIK3CA, SRC, AKT1, PTPN11	83	40	19357	23.3217	0.757081	0.00884107	0.00773796
GOTERM_BP_DIRECT	GO:0045737~positive regulation of cyclin-dependent protein serine/threonine kinase activity	4	4.81928	0.000646513	CCND1, SRC, AKT1, EGFR	83	40	19357	23.3217	0.757081	0.00884107	0.00773796
SMART	SM00235:ZnMc	4	4.81928	0.000664928	MMP1, MMP2, MMP3, MMP9	63	29	10374	22.7126	0.0480293	0.0123
GOTERM_BP_DIRECT	GO:0046666~retinal cell programmed cell death	3	3.61446	5.30357e-05	BCL2, BAX, FASLG	83	3	19357	233.217	0.109565	0.00107446	0.000940401
GOTERM_BP_DIRECT	GO:0070141~response to UV-A	3	3.61446	5.30357e-05	CCND1, AKT1, EGFR	83	3	19357	233.217	0.109565	0.00107446	0.000940401
GOTERM_BP_DIRECT	GO:1902512~positive regulation of apoptotic DNA fragmentation	3	3.61446	0.000262994	IL6, CASP3, BAX	83	6	19357	116.608	0.43758	0.0044607	0.00390413
GOTERM_CC_DIRECT	GO:0008303~caspase complex	3	3.61446	0.00032488	CASP8, CASP3, CASP1	83	7	20587	106.301	0.0836959	0.00485515	0.00424149
GOTERM_BP_DIRECT	GO:0010573~vascular endothelial growth factor production	3	3.61446	0.000367178	IL6, IL1B, TNF	83	7	19357	99.9501	0.552255	0.00561808	0.0049171
GOTERM_BP_DIRECT	GO:0034405~response to fluid shear stress	3	3.61446	0.000488223	CSF2, NOS3, AKT1	83	8	19357	87.4563	0.656474	0.00707439	0.00619171
GOTERM_BP_DIRECT	GO:0010888~negative regulation of lipid storage	3	3.61446	0.000625989	IL6, PPARG, TNF	83	9	19357	77.739	0.745917	0.0087799	0.00768442

## Sheet: GO BP
Category	Term	Count	%	PValue	Genes	List Total	Pop Hits	Pop Total	Fold Enrichment	Bonferroni	Benjamini	FDR
GOTERM_BP_DIRECT	GO:0007165~signal transduction	26	31.3253	3.51119e-11	SRC, LRRK2, FASLG, NR3C1, ITGAL, EGFR, IGF1R, EDNRA, TTR, CASP1, CCL2, AKT1, MAPK1, MAP2K1, STAT3, BRAF, IGF1, MAPK14, ESR1, TGFBR1, PGF, IL1B, CDK2, PECAM1, KRAS, PPARG	83	1259	19357	4.81623	7.68249e-08	9.60312e-09	8.40492e-09
GOTERM_BP_DIRECT	GO:0010628~positive regulation of gene expression	23	27.7108	1.42483e-16	MAP2K1, MAP2K2, CSF2, NOS3, STAT3, BRAF, IGF1, MAPK14, TNF, TGFBR1, MTOR, INS, VEGFA, IL6, IL1B, AKT1, MAPK1, CTNNB1, KRAS, PPARG, TP53, PPARD, MAPK3	83	513	19357	10.4561	2.42917e-13	3.11752e-13	2.72854e-13
GOTERM_BP_DIRECT	GO:0043066~negative regulation of apoptotic process	21	25.3012	3.5385e-14	SRC, AKR1B1, BRAF, IGF1, TNF, MMP9, EGFR, TGFBR1, MTOR, IGF1R, VEGFA, IL6, CASP3, ALB, MDM2, KDR, BCL2, AKT1, CTNNB1, TP53, PPARD	83	520	19357	9.41837	7.74905e-11	2.58075e-11	2.25874e-11
GOTERM_BP_DIRECT	GO:0008284~positive regulation of cell proliferation	20	24.0964	8.51423e-13	CSF2, FASLG, IGF1, F2, EGFR, TGFBR1, PGF, INS, IGF1R, VEGFA, IL6, IL1B, CDK2, MDM2, KDR, BCL2, AKT1, KRAS, FGFR2, EZH2	83	541	19357	8.6217	1.86293e-09	4.65728e-10	4.07619e-10
GOTERM_BP_DIRECT	GO:0045944~positive regulation of transcription from RNA polymerase II promoter	19	22.8916	2.22652e-06	PARP1, STAT3, IGF1, MAPK14, NR3C1, ESR1, TNF, EGFR, VEGFA, IL6, IL1B, AKT1, EP300, CTNNB1, PPARG, TP53, FGFR2, PPARD, MAPK3	83	1204	19357	3.68033	0.00485979	8.11938e-05	7.10632e-05
GOTERM_BP_DIRECT	GO:0006915~apoptotic process	19	22.8916	5.73232e-11	PARP1, FASLG, MAPK14, NR3C1, MMP9, TGFBR1, CASP8, IL1B, CASP3, MDM2, CASP1, BCL2, BAX, EP300, MAPK1, TP53, FGFR2, PPARD, MAPK3	83	605	19357	7.32417	1.25423e-07	1.25423e-08	1.09774e-08
GOTERM_BP_DIRECT	GO:0045893~positive regulation of transcription, DNA-templated	18	21.6867	7.28464e-09	MAP2K1, MAP2K2, SRC, STAT3, IGF1, ESR1, TNF, EGFR, TGFBR1, IL6, IL1B, CDK2, AKT1, EP300, CTNNB1, PPARG, TP53, PPARD	83	722	19357	5.81427	1.59387e-05	6.1303e-07	5.36542e-07
GOTERM_BP_DIRECT	GO:0000122~negative regulation of transcription from RNA polymerase II promoter	17	20.4819	3.0649e-06	PARP1, STAT3, FASLG, NR3C1, ESR1, TNF, VEGFA, CCND1, CDK2, MDM2, EP300, CTNNB1, PPARG, TP53, FGFR2, EZH2, PPARD	83	983	19357	4.03325	0.00668358	0.000101606	8.89286e-05
GOTERM_BP_DIRECT	GO:0001934~positive regulation of protein phosphorylation	17	20.4819	5.13683e-16	CDKN1A, HSP90AA1, LRRK2, BRAF, F2, TNF, MMP9, EGFR, PGF, VEGFA, CCND1, IL1B, KDR, PECAM1, AKT1, KRAS, MAPK3	83	212	19357	18.7014	1.21458e-12	5.61969e-13	4.91851e-13
GOTERM_BP_DIRECT	GO:0043065~positive regulation of apoptotic process	16	19.2771	6.78945e-12	SRC, MMP2, FASLG, PTGS2, TNF, MMP9, TGFBR1, IL6, CASP8, CNR1, CASP3, BCL2, BAX, CTNNB1, PPARG, TP53	83	327	19357	11.4112	1.48553e-08	2.97106e-09	2.60036e-09
GOTERM_BP_DIRECT	GO:0006468~protein phosphorylation	14	16.8675	1.32644e-07	PRKCG, MAP2K1, CSF2, LRRK2, BRAF, TGFBR1, MTOR, EDNRA, CCND1, CDK2, CCL2, AKT1, MAPK1, MAPK3	83	489	19357	6.67697	0.000290183	7.25564e-06	6.35034e-06
GOTERM_BP_DIRECT	GO:0010629~negative regulation of gene expression	14	16.8675	5.65198e-10	CDKN1A, NOS2, STAT3, IGF1, ESR1, TNF, INS, VEGFA, TERT, PIK3CA, KDR, AKT1, CTNNB1, PPARG	83	309	19357	10.5665	1.23665e-06	7.72909e-08	6.76472e-08
GOTERM_BP_DIRECT	GO:0009410~response to xenobiotic stimulus	14	16.8675	4.5517e-11	HSP90AA1, SRC, MMP2, APOA2, PTGS2, TNF, SLC6A3, PGF, CCND1, CASP3, BCL2, CTNNB1, PPARG, TP53	83	252	19357	12.9565	9.95913e-08	1.10657e-08	9.68502e-09
GOTERM_BP_DIRECT	GO:0030335~positive regulation of cell migration	13	15.6627	1.05145e-09	CSF2, MMP2, STAT3, IGF1, MMP9, EGFR, TGFBR1, INS, IGF1R, VEGFA, IL1B, KDR, PECAM1	83	262	19357	11.5718	2.30058e-06	1.21639e-07	1.06462e-07
GOTERM_BP_DIRECT	GO:0070374~positive regulation of ERK1 and ERK2 cascade	13	15.6627	1.93248e-10	MAP2K1, SRC, BRAF, PTPN11, IGF1, TNF, EGFR, ICAM1, VEGFA, KDR, CCL2, FGFR2, MAPK3	83	226	19357	13.4151	4.22826e-07	3.02019e-08	2.64335e-08
GOTERM_BP_DIRECT	GO:0006508~proteolysis	12	14.4578	1.47634e-06	CTSA, CASP8, MMP1, CASP3, MMP2, MMP3, CASP1, REN, F2, MMP9, CFB, CTSB	83	418	19357	6.69522	0.00322502	5.56936e-05	4.87446e-05
GOTERM_BP_DIRECT	GO:0007507~heart development	12	14.4578	1.34598e-09	CDKN1A, MAP2K1, RBP4, MAP2K2, CASP8, CASP3, MMP2, EP300, PTPN11, PPARG, TGFBR1, PPARD	83	210	19357	13.3267	2.94499e-06	1.4725e-07	1.28877e-07
GOTERM_BP_DIRECT	GO:0043410~positive regulation of MAPK cascade	12	14.4578	8.40952e-11	IL6, MAP2K1, MAP2K2, KDR, CTNNB1, IGF1, TNF, TGFBR1, FGFR2, IGF1R, INS, VEGFA	83	162	19357	17.2753	1.84e-07	1.67273e-08	1.46402e-08
GOTERM_BP_DIRECT	GO:0032496~response to lipopolysaccharide	12	14.4578	2.00845e-11	CASP8, NOS2, CNR1, NOS3, IL1B, CASP3, REN, FASLG, PTGS2, SELE, ADH5, FGFR2	83	142	19357	19.7085	4.39449e-08	7.32416e-09	6.41031e-09
GOTERM_BP_DIRECT	GO:0006954~inflammatory response	11	13.253	9.74368e-06	IL6, NOS2, IL1B, STAT3, CCL2, AKT1, ITGAL, PTGS2, SELE, TNF, MTOR	83	414	19357	6.19658	0.0210936	0.000276872	0.000242327
GOTERM_BP_DIRECT	GO:0018105~peptidyl-serine phosphorylation	11	13.253	5.29297e-09	PRKCG, SRC, LRRK2, CDK2, BCL2, BAX, MAPK1, AKT1, MAPK14, TGFBR1, MTOR	83	183	19357	14.0185	1.1581e-05	4.63241e-07	4.05442e-07
GOTERM_BP_DIRECT	GO:0000165~MAPK cascade	11	13.253	1.05628e-09	MAP2K1, MAP2K2, IL1B, LRRK2, CCL2, CTNNB1, BRAF, KRAS, TNF, EGFR, MAPK3	83	155	19357	16.5509	2.31114e-06	1.21639e-07	1.06462e-07
GOTERM_BP_DIRECT	GO:0045892~negative regulation of transcription, DNA-templated	10	12.0482	0.00081463	CSF2, SRC, MDM2, CTNNB1, PPARG, NR3C1, TNF, TP53, EZH2, PPARD	83	585	19357	3.98661	0.83189	0.0107374	0.00939769
GOTERM_BP_DIRECT	GO:0001525~angiogenesis	10	12.0482	1.01022e-06	CASP8, PIK3CA, NOS3, MMP2, KDR, CCL2, MAPK14, PTGS2, FGFR2, VEGFA	83	247	19357	9.44198	0.00220791	4.01882e-05	3.51739e-05
GOTERM_BP_DIRECT	GO:0071222~cellular response to lipopolysaccharide	10	12.0482	8.80377e-08	IL6, CSF2, NOS2, SRC, IL1B, CASP1, CCL2, MAPK14, TNF, PPARD	83	185	19357	12.6063	0.000192608	5.66549e-06	4.95859e-06
GOTERM_BP_DIRECT	GO:0043524~negative regulation of neuron apoptotic process	10	12.0482	1.51888e-08	PRKCG, CCND1, TERT, PIK3CA, BCL2, KDR, BAX, CCL2, BRAF, KRAS	83	151	19357	15.4448	3.32326e-05	1.14597e-06	1.00299e-06
GOTERM_BP_DIRECT	GO:0071456~cellular response to hypoxia	10	12.0482	4.35797e-09	TERT, SRC, MDM2, BCL2, PPARG, PTGS2, TP53, MTOR, PPARD, VEGFA	83	131	19357	17.8028	9.5352e-06	3.97302e-07	3.4773e-07
GOTERM_BP_DIRECT	GO:0051897~positive regulation of protein kinase B signaling	10	12.0482	3.80341e-09	HSP90AA1, PIK3CA, SRC, IGF1, TNF, EGFR, TGFBR1, IGF1R, INS, VEGFA	83	129	19357	18.0788	8.32184e-06	3.6182e-07	3.16676e-07
GOTERM_BP_DIRECT	GO:0042593~glucose homeostasis	10	12.0482	1.59681e-09	IL6, RBP4, CNR1, ALOX5, STAT3, AKT1, PTPN11, PPARG, IGF1R, INS	83	117	19357	19.9331	3.49381e-06	1.66372e-07	1.45614e-07
GOTERM_BP_DIRECT	GO:0033138~positive regulation of peptidyl-serine phosphorylation	10	12.0482	1.65565e-10	IL6, HSP90AA1, PIK3CA, BCL2, AKT1, BRAF, PTGS2, TNF, EGFR, VEGFA	83	91	19357	25.6282	3.62256e-07	2.78658e-08	2.4389e-08
GOTERM_BP_DIRECT	GO:0008285~negative regulation of cell proliferation	9	10.8434	0.000692436	IL6, CDKN1A, MAP2K1, NOS3, IL1B, STAT3, CTNNB1, PTGS2, TP53	83	456	19357	4.60296	0.780318	0.00935216	0.00818528
GOTERM_BP_DIRECT	GO:0035556~intracellular signal transduction	9	10.8434	0.000635127	PRKCG, SRC, LRRK2, MAPK1, AKT1, BRAF, MAPK14, TGFBR1, MAPK3	83	450	19357	4.66434	0.750949	0.00884107	0.00773796
GOTERM_BP_DIRECT	GO:0007166~cell surface receptor signaling pathway	9	10.8434	6.72447e-05	PECAM1, MAPK1, CCL2, FASLG, F2, MAPK14, TNF, EGFR, MAPK3	83	323	19357	6.4983	0.136824	0.00134475	0.00117696
GOTERM_BP_DIRECT	GO:0006974~cellular response to DNA damage stimulus	9	10.8434	2.20944e-05	CDKN1A, CCND1, PARP1, CASP3, BCL2, MAPK1, TP53, MTOR, MAPK3	83	276	19357	7.6049	0.0471931	0.000525462	0.000459899
GOTERM_BP_DIRECT	GO:0046777~protein autophosphorylation	9	10.8434	9.09619e-07	PRKCG, SRC, LRRK2, KDR, AKT1, EGFR, FGFR2, MTOR, IGF1R	83	179	19357	11.726	0.00198827	3.68564e-05	3.22578e-05
GOTERM_BP_DIRECT	GO:0014068~positive regulation of phosphatidylinositol 3-kinase signaling	9	10.8434	2.70319e-09	SRC, KDR, IGF1, F2, TNF, IGF1R, PPARD, INS, VEGFA	83	85	19357	24.6936	5.91456e-06	2.68844e-07	2.353e-07
GOTERM_BP_DIRECT	GO:0048661~positive regulation of smooth muscle cell proliferation	9	10.8434	1.18039e-10	IL6, PIK3CA, MMP2, AKT1, IGF1, PTGS2, TNF, FGFR2, IGF1R	83	58	19357	36.1888	2.58268e-07	2.15224e-08	1.8837e-08
GOTERM_BP_DIRECT	GO:0042981~regulation of apoptotic process	8	9.63855	7.49917e-05	HSP90AA1, CASP8, CASP1, BAX, AKT1, ESR1, TP53, CTSB	83	242	19357	7.70965	0.151333	0.00146502	0.00128222
GOTERM_BP_DIRECT	GO:0008283~cell proliferation	8	9.63855	1.44815e-05	EDNRA, CSF2, SRC, STAT3, BCL2, AKT1, IGF1, PPARD	83	187	19357	9.97719	0.0311891	0.000368437	0.000322467
GOTERM_BP_DIRECT	GO:0001666~response to hypoxia	8	9.63855	5.22491e-06	EDNRA, NOS2, CASP3, MMP2, EP300, TNF, PGF, VEGFA	83	160	19357	11.6608	0.011367	0.000163316	0.000142939
GOTERM_BP_DIRECT	GO:0051091~positive regulation of sequence-specific DNA binding transcription factor activity	8	9.63855	6.81289e-07	IL6, IL1B, EP300, CTNNB1, AKT1, PPARG, ESR1, TNF	83	118	19357	15.8113	0.00148955	3.04216e-05	2.66259e-05
GOTERM_BP_DIRECT	GO:0045471~response to ethanol	8	9.63855	3.49775e-07	G6PD, CASP8, CCND1, CNR1, TNF, SLC6A3, FGFR2, IGF1R	83	107	19357	17.4368	0.000765016	1.66371e-05	1.45613e-05
GOTERM_BP_DIRECT	GO:0031647~regulation of protein stability	8	9.63855	1.54384e-07	CTSA, TERT, CASP3, LRRK2, APOA2, BCL2, MAPK1, KRAS	83	95	19357	19.6393	0.000337735	8.04268e-06	7.03918e-06
GOTERM_BP_DIRECT	GO:0050731~positive regulation of peptidyl-tyrosine phosphorylation	8	9.63855	1.14629e-07	IL6, SRC, PECAM1, PTPN11, IGF1, TP53, MTOR, VEGFA	83	91	19357	20.5026	0.000250778	6.96692e-06	6.09765e-06
GOTERM_BP_DIRECT	GO:0032355~response to estradiol	8	9.63855	1.14629e-07	CASP8, CCND1, CASP3, STAT3, CTNNB1, PTGS2, ESR1, EZH2	83	91	19357	20.5026	0.000250778	6.96692e-06	6.09765e-06
GOTERM_BP_DIRECT	GO:0048538~thymus development	8	9.63855	1.0342e-09	MAP2K1, MAP2K2, BCL2, MAPK1, CTNNB1, BRAF, TGFBR1, MAPK3	83	47	19357	39.6965	2.26283e-06	1.21639e-07	1.06462e-07
GOTERM_BP_DIRECT	GO:0031663~lipopolysaccharide-mediated signaling pathway	8	9.63855	4.51235e-10	NOS3, IL1B, MAPK1, CCL2, AKT1, MAPK14, TNF, MAPK3	83	42	19357	44.4223	9.87303e-07	6.58202e-08	5.76077e-08
GOTERM_BP_DIRECT	GO:0048009~insulin-like growth factor receptor signaling pathway	8	9.63855	2.72839e-11	MAP2K1, MAP2K2, PIK3CA, MAPK1, AKT1, IGF1, IGF1R, MAPK3	83	29	19357	64.3357	5.9697e-08	8.52815e-09	7.46408e-09
GOTERM_BP_DIRECT	GO:0007049~cell cycle	7	8.43373	0.00407499	SRC, EP300, MAPK1, KIF11, NR3C1, TP53, MAPK3	83	357	19357	4.57288	0.999868	0.0366917	0.0321136
GOTERM_BP_DIRECT	GO:0001701~in utero embryonic development	7	8.43373	0.000296257	EDNRA, NOS3, CTNNB1, TP53, TGFBR1, FGFR2, VEGFA	83	214	19357	7.62859	0.47707	0.00483739	0.00423383
GOTERM_BP_DIRECT	GO:0098609~cell-cell adhesion	7	8.43373	0.000169716	SRC, BCL2, PECAM1, CTNNB1, ITGAL, EGFR, ICAM1	83	193	19357	8.45864	0.310211	0.00304375	0.00266398
GOTERM_BP_DIRECT	GO:0045766~positive regulation of angiogenesis	7	8.43373	6.94375e-05	TERT, NOS3, IL1B, STAT3, KDR, PGF, VEGFA	83	164	19357	9.95438	0.140956	0.00136873	0.00119795
GOTERM_BP_DIRECT	GO:0016310~phosphorylation	7	8.43373	1.64983e-05	PRKCG, PIK3CA, LRRK2, STAT3, AKT1, MTOR, MAPK3	83	127	19357	12.8545	0.0354549	0.000414924	0.000363153
GOTERM_BP_DIRECT	GO:0042060~wound healing	7	8.43373	2.72736e-06	CDKN1A, CASP3, IGF1, TGFBR1, FGFR2, PPARD, INS	83	93	19357	17.554	0.00594971	9.18072e-05	8.03523e-05
GOTERM_BP_DIRECT	GO:0030307~positive regulation of cell growth	7	8.43373	2.56e-06	BCL2, AKT1, F2, EGFR, TGFBR1, MTOR, INS	83	92	19357	17.7448	0.00558563	9.03433e-05	7.9071e-05
GOTERM_BP_DIRECT	GO:0043406~positive regulation of MAP kinase activity	7	8.43373	8.9526e-07	SRC, IL1B, LRRK2, TNF, EGFR, EZH2, VEGFA	83	77	19357	21.2015	0.00195691	3.68564e-05	3.22578e-05
GOTERM_BP_DIRECT	GO:0097190~apoptotic signaling pathway	7	8.43373	8.28282e-07	CASP8, CASP3, CASP1, BAX, CTNNB1, FASLG, PPARD	83	76	19357	21.4805	0.00181064	3.48516e-05	3.05031e-05
GOTERM_BP_DIRECT	GO:0006006~glucose metabolic process	7	8.43373	2.68941e-07	G6PD, PIK3CA, AKT1, MAPK14, TNF, PPARD, INS	83	63	19357	25.913	0.00058827	1.33737e-05	1.1705e-05
GOTERM_BP_DIRECT	GO:0043627~response to estrogen	7	8.43373	1.80764e-07	HSP90AA1, CCND1, MMP2, APOA2, EP300, PPARG, ESR1	83	59	19357	27.6698	0.000395434	9.19796e-06	8.05031e-06
GOTERM_BP_DIRECT	GO:0043525~positive regulation of neuron apoptotic process	7	8.43373	1.31581e-07	CASP3, BAX, CTNNB1, FASLG, NR3C1, TNF, TP53	83	56	19357	29.1521	0.000287859	7.25564e-06	6.35034e-06
GOTERM_BP_DIRECT	GO:0070371~ERK1 and ERK2 cascade	7	8.43373	1.1788e-07	MAP2K1, MAP2K2, KDR, MAPK1, BRAF, IGF1, MAPK3	83	55	19357	29.6821	0.000257888	6.97083e-06	6.10107e-06
GOTERM_BP_DIRECT	GO:1902895~positive regulation of pri-miRNA transcription from RNA polymerase II promoter	7	8.43373	8.36238e-08	TERT, STAT3, PPARG, NR3C1, TNF, TP53, EGFR	83	52	19357	31.3946	0.000182952	5.54451e-06	4.85271e-06
GOTERM_BP_DIRECT	GO:0043491~protein kinase B signaling	7	8.43373	7.42244e-08	PIK3CA, IL1B, KDR, CCL2, AKT1, IGF1, TNF	83	51	19357	32.0102	0.00016239	5.0751e-06	4.44187e-06
GOTERM_BP_DIRECT	GO:0035094~response to nicotine	7	8.43373	1.00441e-08	CNR1, CASP3, MMP2, BCL2, MAPK1, SLC6A3, IGF1R	83	37	19357	44.1221	2.19763e-05	8.10118e-07	7.09039e-07
GOTERM_BP_DIRECT	GO:0051726~regulation of cell cycle	6	7.22892	0.0055351	CDKN1A, STAT3, MDM2, BAX, TP53, TGFBR1	83	267	19357	5.24083	0.999995	0.0467599	0.0409256
GOTERM_BP_DIRECT	GO:0043123~positive regulation of I-kappaB kinase/NF-kappaB signaling	6	7.22892	0.0015357	CASP8, IL1B, CASP1, CTNNB1, FASLG, TNF	83	198	19357	7.06718	0.965358	0.017423	0.0152491
GOTERM_BP_DIRECT	GO:0030198~extracellular matrix organization	6	7.22892	0.00111006	MMP1, MMP2, MMP3, ITGAL, TNF, MMP9	83	184	19357	7.6049	0.911977	0.0137221	0.01201
GOTERM_BP_DIRECT	GO:0019221~cytokine-mediated signaling pathway	6	7.22892	0.000527923	IL6, IL1B, STAT3, CCL2, AKT1, PTPN11	83	156	19357	8.96988	0.685069	0.00759931	0.00665113
GOTERM_BP_DIRECT	GO:0018108~peptidyl-tyrosine phosphorylation	6	7.22892	0.000311078	MAP2K1, MAP2K2, SRC, KDR, EGFR, FGFR2	83	139	19357	10.0669	0.49376	0.00500469	0.00438025
GOTERM_BP_DIRECT	GO:0071356~cellular response to tumor necrosis factor	6	7.22892	0.000290934	LRRK2, MAPK1, CCL2, AKT1, MAPK14, MAPK3	83	137	19357	10.2139	0.470941	0.00478619	0.00418901
GOTERM_BP_DIRECT	GO:0032755~positive regulation of interleukin-6 production	6	7.22892	7.62725e-05	IL6, NOS2, IL1B, STAT3, PTPN11, TNF	83	103	19357	13.5854	0.153708	0.00147685	0.00129258
GOTERM_BP_DIRECT	GO:0048511~rhythmic process	6	7.22892	1.99783e-05	PRKCG, EP300, PPARG, TP53, MTOR, EZH2	83	78	19357	17.9398	0.0427714	0.000480359	0.000420424
GOTERM_BP_DIRECT	GO:0071260~cellular response to mechanical stimulus	6	7.22892	1.75996e-05	CASP8, IL1B, CASP1, PTGS2, IGF1R, MAPK3	83	76	19357	18.4119	0.0377763	0.000431745	0.000377876
GOTERM_BP_DIRECT	GO:0018107~peptidyl-threonine phosphorylation	6	7.22892	1.17609e-05	LRRK2, BCL2, MAPK1, AKT1, TGFBR1, MTOR	83	70	19357	19.99	0.0254047	0.000307289	0.000268948
GOTERM_BP_DIRECT	GO:0030168~platelet activation	6	7.22892	1.01967e-05	PRKCG, IL6, PIK3CA, SRC, F2, MAPK14	83	68	19357	20.578	0.0220635	0.000286031	0.000250343
GOTERM_BP_DIRECT	GO:0007611~learning or memory	6	7.22892	8.80004e-06	PRKCG, SRC, CASP3, EP300, MAPK1, EGFR	83	66	19357	21.2015	0.0190704	0.000253348	0.000221738
GOTERM_BP_DIRECT	GO:0032757~positive regulation of interleukin-8 production	6	7.22892	8.16034e-06	IL6, NOS2, IL1B, STAT3, APOA2, TNF	83	65	19357	21.5277	0.0176964	0.000241281	0.000211176
GOTERM_BP_DIRECT	GO:0051384~response to glucocorticoid	6	7.22892	4.24769e-06	IL6, CASP3, APOA2, BCL2, PTGS2, TNF	83	57	19357	24.5491	0.00925092	0.000134695	0.000117889
GOTERM_BP_DIRECT	GO:0090398~cellular senescence	6	7.22892	3.24031e-06	CDKN1A, MAP2K1, CDK2, MAPK14, TP53, IGF1R	83	54	19357	25.913	0.00706474	0.000105818	9.26149e-05
GOTERM_BP_DIRECT	GO:1904707~positive regulation of vascular smooth muscle cell proliferation	6	7.22892	2.6806e-06	TERT, SRC, MMP2, IGF1, TNF, MMP9	83	52	19357	26.9096	0.005848	9.16431e-05	8.02086e-05
GOTERM_BP_DIRECT	GO:0010718~positive regulation of epithelial to mesenchymal transition	6	7.22892	2.6806e-06	IL6, IL1B, CTNNB1, TGFBR1, MTOR, EZH2	83	52	19357	26.9096	0.005848	9.16431e-05	8.02086e-05
GOTERM_BP_DIRECT	GO:0007173~epidermal growth factor receptor signaling pathway	6	7.22892	2.43089e-06	PIK3CA, SRC, AKT1, BRAF, PTPN11, EGFR	83	51	19357	27.4373	0.00530468	8.71933e-05	7.63141e-05
GOTERM_BP_DIRECT	GO:0045429~positive regulation of nitric oxide biosynthetic process	6	7.22892	1.4422e-06	HSP90AA1, IL1B, AKT1, PTGS2, ESR1, TNF	83	46	19357	30.4196	0.00315057	5.53604e-05	4.8453e-05
GOTERM_BP_DIRECT	GO:0050796~regulation of insulin secretion	6	7.22892	1.4422e-06	IL6, NOS2, CNR1, ALOX5, IL1B, TNF	83	46	19357	30.4196	0.00315057	5.53604e-05	4.8453e-05
GOTERM_BP_DIRECT	GO:0034614~cellular response to reactive oxygen species	6	7.22892	8.01637e-07	MMP2, MAPK1, AKT1, MMP9, EGFR, MAPK3	83	41	19357	34.1293	0.00175244	3.43918e-05	3.01007e-05
GOTERM_BP_DIRECT	GO:2001240~negative regulation of extrinsic apoptotic signaling pathway in absence of ligand	6	7.22892	4.72507e-07	CSF2, TERT, IL1B, BCL2, AKT1, TNF	83	37	19357	37.819	0.00103331	2.15385e-05	1.88511e-05
GOTERM_BP_DIRECT	GO:0046326~positive regulation of glucose import	6	7.22892	4.72507e-07	TERT, AKT1, PTPN11, IGF1, MAPK14, INS	83	37	19357	37.819	0.00103331	2.15385e-05	1.88511e-05
GOTERM_BP_DIRECT	GO:0030878~thyroid gland development	6	7.22892	1.3219e-07	MAP2K1, EDNRA, MAP2K2, MAPK1, BRAF, MAPK3	83	29	19357	48.2518	0.00028919	7.25564e-06	6.35034e-06
GOTERM_BP_DIRECT	GO:0060324~face development	6	7.22892	2.32604e-08	MAP2K1, EDNRA, MAP2K2, MAPK1, BRAF, MAPK3	83	21	19357	66.6334	5.08926e-05	1.69646e-06	1.48479e-06
GOTERM_BP_DIRECT	GO:0006366~transcription from RNA polymerase II promoter	5	6.0241	0.0187299	PARP1, EP300, CTNNB1, MAPK14, ESR1	83	239	19357	4.87901	1	0.119131	0.104267
GOTERM_BP_DIRECT	GO:0007267~cell-cell signaling	5	6.0241	0.0165097	IL1B, FASLG, FGFR2, PGF, INS	83	230	19357	5.06993	1	0.108044	0.0945634
GOTERM_BP_DIRECT	GO:0050821~protein stabilization	5	6.0241	0.0142462	HSP90AA1, APOA2, EP300, IGF1, TP53	83	220	19357	5.30038	1	0.0963095	0.0842928
GOTERM_BP_DIRECT	GO:0042127~regulation of cell proliferation	5	6.0241	0.00602446	NOS2, STAT3, BRAF, EGFR, EZH2	83	171	19357	6.81921	0.999998	0.0503112	0.0440338
GOTERM_BP_DIRECT	GO:0051092~positive regulation of NF-kappaB transcription factor activity	5	6.0241	0.00531598	IL1B, STAT3, EP300, TNF, INS	83	165	19357	7.06718	0.999991	0.045435	0.039766
GOTERM_BP_DIRECT	GO:0007568~aging	5	6.0241	0.0039774	CNR1, MMP2, PTGS2, SLC6A3, IGF1R	83	152	19357	7.67161	0.999837	0.035961	0.0314741
GOTERM_BP_DIRECT	GO:0007169~transmembrane receptor protein tyrosine kinase signaling pathway	5	6.0241	0.00246275	SRC, KDR, EGFR, FGFR2, IGF1R	83	133	19357	8.76755	0.995461	0.0255379	0.0223515
GOTERM_BP_DIRECT	GO:0030308~negative regulation of cell growth	5	6.0241	0.00202341	CDKN1A, BCL2, PPARG, TP53, PPARD	83	126	19357	9.25464	0.988106	0.0214281	0.0187545
GOTERM_BP_DIRECT	GO:0006606~protein import into nucleus	5	6.0241	0.0010334	CDKN1A, LRRK2, STAT3, AKT1, TP53	83	105	19357	11.1056	0.895884	0.0129126	0.0113015
GOTERM_BP_DIRECT	GO:0050727~regulation of inflammatory response	5	6.0241	0.000961932	ALOX5, CASP1, PTGS2, SELE, ESR1	83	103	19357	11.3212	0.878242	0.0122646	0.0107343
GOTERM_BP_DIRECT	GO:0007179~transforming growth factor beta receptor signaling pathway	5	6.0241	0.000829559	PARP1, SRC, STAT3, TP53, TGFBR1	83	99	19357	11.7786	0.837297	0.0108687	0.00951261
GOTERM_BP_DIRECT	GO:0071346~cellular response to interferon-gamma	5	6.0241	0.000768452	NOS2, CASP1, CCL2, FASLG, TNF	83	97	19357	12.0215	0.814002	0.0102523	0.00897309
GOTERM_BP_DIRECT	GO:0007265~Ras protein signal transduction	5	6.0241	0.000655901	CDKN1A, CDK2, KRAS, IGF1, TP53	83	93	19357	12.5385	0.762023	0.00891373	0.00780155
GOTERM_BP_DIRECT	GO:0007005~mitochondrion organization	5	6.0241	0.000446128	EDNRA, TERT, PARP1, NOS3, LRRK2	83	84	19357	13.882	0.623315	0.00659546	0.00577254
GOTERM_BP_DIRECT	GO:0030324~lung development	5	6.0241	0.000426248	RBP4, NOS3, EP300, FGFR2, VEGFA	83	83	19357	14.0492	0.606561	0.00634443	0.00555282
GOTERM_BP_DIRECT	GO:0006919~activation of cysteine-type endopeptidase activity involved in apoptotic process	5	6.0241	0.000407008	CASP8, BAX, FASLG, PPARG, TNF	83	82	19357	14.2205	0.589638	0.00609955	0.0053385
GOTERM_BP_DIRECT	GO:0008217~regulation of blood pressure	5	6.0241	0.000319998	EDNRA, NOS3, REN, PPARG, PTGS2	83	77	19357	15.144	0.503547	0.00511062	0.00447296
GOTERM_BP_DIRECT	GO:0051402~neuron apoptotic process	5	6.0241	0.000289257	CASP3, BCL2, BAX, KRAS, TP53	83	75	19357	15.5478	0.468996	0.00478619	0.00418901
GOTERM_BP_DIRECT	GO:0001938~positive regulation of endothelial cell proliferation	5	6.0241	0.000289257	KDR, AKT1, TGFBR1, PGF, VEGFA	83	75	19357	15.5478	0.468996	0.00478619	0.00418901
GOTERM_BP_DIRECT	GO:0043154~negative regulation of cysteine-type endopeptidase activity involved in apoptotic process	5	6.0241	0.000187153	SRC, AKT1, PTGS2, TNF, VEGFA	83	67	19357	17.4042	0.336037	0.00324992	0.00284443
GOTERM_BP_DIRECT	GO:0071466~cellular response to xenobiotic stimulus	5	6.0241	0.000187153	NOS2, IL1B, BRAF, REN, TP53	83	67	19357	17.4042	0.336037	0.00324992	0.00284443
GOTERM_BP_DIRECT	GO:0008286~insulin receptor signaling pathway	5	6.0241	0.000187153	MAPK1, AKT1, IGF1R, MAPK3, INS	83	67	19357	17.4042	0.336037	0.00324992	0.00284443
GOTERM_BP_DIRECT	GO:0000082~G1/S transition of mitotic cell cycle	5	6.0241	0.000176545	CDKN1A, CCND1, CDK2, BCL2, EZH2	83	66	19357	17.6679	0.320444	0.0031405	0.00274865
GOTERM_BP_DIRECT	GO:0032731~positive regulation of interleukin-1 beta production	5	6.0241	0.000156642	IL6, CASP8, STAT3, CASP1, TNF	83	64	19357	18.2201	0.290192	0.00284897	0.0024935
GOTERM_BP_DIRECT	GO:0007249~I-kappaB kinase/NF-kappaB signaling	5	6.0241	0.000147325	EDNRA, IL1B, CTNNB1, AKT1, TNF	83	63	19357	18.5093	0.27557	0.00270879	0.00237081
GOTERM_BP_DIRECT	GO:0006959~humoral immune response	5	6.0241	0.000129901	IL6, ALOX5, BCL2, CCL2, TNF	83	61	19357	19.1161	0.247416	0.00240868	0.00210814
GOTERM_BP_DIRECT	GO:0034644~cellular response to UV	5	6.0241	0.000106633	PARP1, EP300, BAX, PTGS2, TP53	83	58	19357	20.1049	0.208104	0.00201132	0.00176036
GOTERM_BP_DIRECT	GO:0031334~positive regulation of protein complex assembly	5	6.0241	8.05125e-05	MMP1, MMP3, BAX, TNF, VEGFA	83	54	19357	21.5942	0.161523	0.00154528	0.00135247
GOTERM_BP_DIRECT	GO:0014823~response to activity	5	6.0241	4.64426e-05	IL6, PIK3CA, MMP2, TNF, PPARD	83	47	19357	24.8103	0.0966261	0.000977081	0.000855169
GOTERM_BP_DIRECT	GO:1904646~cellular response to beta-amyloid	5	6.0241	4.26269e-05	PARP1, IGF1, TNF, ICAM1, IGF1R	83	46	19357	25.3497	0.0890522	0.000905512	0.00079253
GOTERM_BP_DIRECT	GO:0009408~response to heat	5	6.0241	4.26269e-05	HSP90AA1, NOS3, AKT1, IGF1, MTOR	83	46	19357	25.3497	0.0890522	0.000905512	0.00079253
GOTERM_BP_DIRECT	GO:0014065~phosphatidylinositol 3-kinase signaling	5	6.0241	3.90456e-05	PIK3CA, AKT1, IGF1, IGF1R, PPARD	83	45	19357	25.913	0.0818858	0.000854206	0.000747625
GOTERM_BP_DIRECT	GO:0071407~cellular response to organic cyclic compound	5	6.0241	3.90456e-05	CASP8, IL1B, LRRK2, CCL2, TNF	83	45	19357	25.913	0.0818858	0.000854206	0.000747625
GOTERM_BP_DIRECT	GO:0007566~embryo implantation	5	6.0241	3.25496e-05	IL1B, MMP2, PTGS2, MMP9, PPARD	83	43	19357	27.1182	0.0687428	0.00072672	0.000636046
GOTERM_BP_DIRECT	GO:0030574~collagen catabolic process	5	6.0241	2.68826e-05	MMP1, MMP2, MMP3, MMP9, CTSB	83	41	19357	28.4411	0.0571235	0.0006127	0.000536252
GOTERM_BP_DIRECT	GO:0001541~ovarian follicle development	5	6.0241	2.68826e-05	MMP2, BCL2, KDR, BAX, VEGFA	83	41	19357	28.4411	0.0571235	0.0006127	0.000536252
GOTERM_BP_DIRECT	GO:0008625~extrinsic apoptotic signaling pathway via death domain receptors	5	6.0241	2.43381e-05	CASP8, BCL2, BAX, FASLG, TNF	83	40	19357	29.1521	0.0518594	0.0005726	0.000501156
GOTERM_BP_DIRECT	GO:0071276~cellular response to cadmium ion	5	6.0241	1.77592e-05	MAPK1, AKT1, MMP9, EGFR, MAPK3	83	37	19357	31.5158	0.0381122	0.000431745	0.000377876
GOTERM_BP_DIRECT	GO:0048469~cell maturation	5	6.0241	1.77592e-05	KDR, CTNNB1, REN, PPARG, VEGFA	83	37	19357	31.5158	0.0381122	0.000431745	0.000377876
GOTERM_BP_DIRECT	GO:1900182~positive regulation of protein localization to nucleus	5	6.0241	1.25913e-05	PARP1, SRC, AKT1, F2, INS	83	34	19357	34.2966	0.027174	0.000324116	0.000283675
GOTERM_BP_DIRECT	GO:0046677~response to antibiotic	5	6.0241	1.11458e-05	HSP90AA1, CASP8, CASP3, MDM2, TP53	83	33	19357	35.3359	0.0240923	0.000307289	0.000268948
GOTERM_BP_DIRECT	GO:0048010~vascular endothelial growth factor receptor signaling pathway	5	6.0241	7.53709e-06	SRC, KDR, MAPK14, PGF, VEGFA	83	30	19357	38.8695	0.016356	0.000225906	0.00019772
GOTERM_BP_DIRECT	GO:0048873~homeostasis of number of cells within a tissue	5	6.0241	7.53709e-06	NOS3, BCL2, BAX, KRAS, PTPN11	83	30	19357	38.8695	0.016356	0.000225906	0.00019772
GOTERM_BP_DIRECT	GO:0030225~macrophage differentiation	5	6.0241	7.53709e-06	CASP8, CSF2, PARP1, MMP9, VEGFA	83	30	19357	38.8695	0.016356	0.000225906	0.00019772
GOTERM_BP_DIRECT	GO:0051000~positive regulation of nitric-oxide synthase activity	5	6.0241	3.53559e-06	TERT, AKT1, ESR1, TNF, INS	83	25	19357	46.6434	0.00770605	0.000113763	9.95686e-05
GOTERM_BP_DIRECT	GO:0038083~peptidyl-tyrosine autophosphorylation	5	6.0241	2.06436e-06	SRC, KDR, EGFR, IGF1R, MAPK3	83	22	19357	53.0038	0.00450665	7.65564e-05	6.70044e-05
GOTERM_BP_DIRECT	GO:1903800~positive regulation of production of miRNAs involved in gene silencing by miRNA	5	6.0241	1.44274e-07	IL6, MAP2K1, MAP2K2, TP53, EGFR	83	12	19357	97.1737	0.000315621	7.69928e-06	6.73863e-06
GOTERM_BP_DIRECT	GO:2000641~regulation of early endosome to late endosome transport	5	6.0241	3.70815e-08	MAP2K1, MAP2K2, SRC, MAPK1, MAPK3	83	9	19357	129.565	8.11311e-05	2.61724e-06	2.29068e-06
GOTERM_BP_DIRECT	GO:0060440~trachea formation	5	6.0241	1.03671e-08	MAP2K1, MAP2K2, MAPK1, CTNNB1, MAPK3	83	7	19357	166.583	2.26831e-05	8.10118e-07	7.09039e-07
GOTERM_BP_DIRECT	GO:0009887~animal organ morphogenesis	4	4.81928	0.0208561	EP300, CCL2, BRAF, FGFR2	83	138	19357	6.75991	1	0.124885	0.109303
GOTERM_BP_DIRECT	GO:0090263~positive regulation of canonical Wnt signaling pathway	4	4.81928	0.0189363	SRC, LRRK2, EGFR, FGFR2	83	133	19357	7.01404	1	0.12006	0.10508
GOTERM_BP_DIRECT	GO:0016525~negative regulation of angiogenesis	4	4.81928	0.0167685	ALOX5, CTNNB1, FASLG, PPARG	83	127	19357	7.34541	1	0.108044	0.0945634
GOTERM_BP_DIRECT	GO:0006935~chemotaxis	4	4.81928	0.0154055	MAP2K1, MAPK1, CCL2, MAPK14	83	123	19357	7.58429	1	0.102766	0.0899435
GOTERM_BP_DIRECT	GO:0006979~response to oxidative stress	4	4.81928	0.0141077	LRRK2, AKT1, PTGS2, TP53	83	119	19357	7.83922	1	0.096161	0.0841629
GOTERM_BP_DIRECT	GO:0001822~kidney development	4	4.81928	0.0137934	BAX, REN, TGFBR1, VEGFA	83	118	19357	7.90566	1	0.0943127	0.0825451
GOTERM_BP_DIRECT	GO:0032760~positive regulation of tumor necrosis factor production	4	4.81928	0.010336	IL6, LRRK2, STAT3, PTPN11	83	106	19357	8.80064	1	0.07589	0.0664211
GOTERM_BP_DIRECT	GO:0008584~male gonad development	4	4.81928	0.010336	BCL2, REN, ESR1, TGFBR1	83	106	19357	8.80064	1	0.07589	0.0664211
GOTERM_BP_DIRECT	GO:0032869~cellular response to insulin stimulus	4	4.81928	0.0090641	PARP1, SRC, AKT1, PPARG	83	101	19357	9.23631	1	0.068251	0.0597352
GOTERM_BP_DIRECT	GO:0030855~epithelial cell differentiation	4	4.81928	0.00882143	PPARG, FGFR2, CTSB, VEGFA	83	100	19357	9.32867	1	0.0670183	0.0586564
GOTERM_BP_DIRECT	GO:0035264~multicellular organism growth	4	4.81928	0.00701831	EP300, PTPN11, TP53, MTOR	83	92	19357	10.1399	1	0.0566055	0.0495427
GOTERM_BP_DIRECT	GO:0007409~axonogenesis	4	4.81928	0.00680998	BCL2, PTPN11, FGFR2, IGF1R	83	91	19357	10.2513	1	0.0553912	0.04848
GOTERM_BP_DIRECT	GO:0032880~regulation of protein localization	4	4.81928	0.00680998	HSP90AA1, PARP1, BCL2, INS	83	91	19357	10.2513	1	0.0553912	0.04848
GOTERM_BP_DIRECT	GO:0034599~cellular response to oxidative stress	4	4.81928	0.00640454	EDNRA, G6PD, PARP1, LRRK2	83	89	19357	10.4817	0.999999	0.0526809	0.0461079
GOTERM_BP_DIRECT	GO:0098586~cellular response to virus	4	4.81928	0.00601391	IL6, HSP90AA1, BAX, MAPK14	83	87	19357	10.7226	0.999998	0.0503112	0.0440338
GOTERM_BP_DIRECT	GO:0009636~response to toxic substance	4	4.81928	0.00412363	PRKCG, TTPA, BCL2, BAX	83	76	19357	12.2746	0.999882	0.0369021	0.0322978
GOTERM_BP_DIRECT	GO:0032091~negative regulation of protein binding	4	4.81928	0.00397287	CDKN1A, LRRK2, BAX, AKT1	83	75	19357	12.4382	0.999835	0.035961	0.0314741
GOTERM_BP_DIRECT	GO:0030163~protein catabolic process	4	4.81928	0.00382552	CASP3, MMP2, AKT1, MTOR	83	74	19357	12.6063	0.999772	0.0351691	0.030781
GOTERM_BP_DIRECT	GO:0050679~positive regulation of epithelial cell proliferation	4	4.81928	0.00368157	IGF1, EGFR, FGFR2, VEGFA	83	73	19357	12.779	0.999687	0.0339885	0.0297477
GOTERM_BP_DIRECT	GO:0033674~positive regulation of kinase activity	4	4.81928	0.00340375	KDR, EGFR, FGFR2, IGF1R	83	71	19357	13.139	0.999424	0.0322398	0.0282172
GOTERM_BP_DIRECT	GO:0009791~post-embryonic development	4	4.81928	0.00326982	BCL2, TGFBR1, FGFR2, MTOR	83	70	19357	13.3267	0.999228	0.031106	0.0272248
GOTERM_BP_DIRECT	GO:1901224~positive regulation of NIK/NF-kappaB signaling	4	4.81928	0.00301182	IL1B, EP300, TNF, EGFR	83	68	19357	13.7186	0.998639	0.0292883	0.025634
GOTERM_BP_DIRECT	GO:0042531~positive regulation of tyrosine phosphorylation of STAT protein	4	4.81928	0.00301182	IL6, CSF2, IGF1, TNF	83	68	19357	13.7186	0.998639	0.0292883	0.025634
GOTERM_BP_DIRECT	GO:0071560~cellular response to transforming growth factor beta stimulus	4	4.81928	0.00288769	NR3C1, TGFBR1, FGFR2, IGF1R	83	67	19357	13.9234	0.998213	0.0283832	0.0248418
GOTERM_BP_DIRECT	GO:0001819~positive regulation of cytokine production	4	4.81928	0.00276677	SRC, IL1B, TNF, INS	83	66	19357	14.1344	0.99767	0.0277693	0.0243045
GOTERM_BP_DIRECT	GO:0042752~regulation of circadian rhythm	4	4.81928	0.00253445	PRKCG, PPARG, MTOR, EZH2	83	64	19357	14.5761	0.996122	0.0261575	0.0228937
GOTERM_BP_DIRECT	GO:0071230~cellular response to amino acid stimulus	4	4.81928	0.00200779	MMP2, TNF, EGFR, MTOR	83	59	19357	15.8113	0.987692	0.0214281	0.0187545
GOTERM_BP_DIRECT	GO:2000134~negative regulation of G1/S transition of mitotic cell cycle	4	4.81928	0.0019115	CDKN1A, BCL2, CCL2, EZH2	83	58	19357	16.0839	0.984799	0.0207048	0.0181214
GOTERM_BP_DIRECT	GO:0045165~cell fate commitment	4	4.81928	0.0019115	CASP3, KDR, PPARG, FGFR2	83	58	19357	16.0839	0.984799	0.0207048	0.0181214
GOTERM_BP_DIRECT	GO:0048146~positive regulation of fibroblast proliferation	4	4.81928	0.00164012	CDKN1A, IGF1, ESR1, EGFR	83	55	19357	16.9612	0.972444	0.0181241	0.0158628
GOTERM_BP_DIRECT	GO:0042572~retinol metabolic process	4	4.81928	0.00164012	RBP4, TTR, ADH1B, AKR1B1	83	55	19357	16.9612	0.972444	0.0181241	0.0158628
GOTERM_BP_DIRECT	GO:0010507~negative regulation of autophagy	4	4.81928	0.00155538	STAT3, BCL2, AKT1, MTOR	83	54	19357	17.2753	0.96682	0.017423	0.0152491
GOTERM_BP_DIRECT	GO:0019233~sensory perception of pain	4	4.81928	0.00139427	CNR1, CCL2, PTGS2, MAPK3	83	52	19357	17.9398	0.952773	0.0159721	0.0139792
GOTERM_BP_DIRECT	GO:0097191~extrinsic apoptotic signaling pathway	4	4.81928	0.00139427	CASP8, BAX, FASLG, TNF	83	52	19357	17.9398	0.952773	0.0159721	0.0139792
GOTERM_BP_DIRECT	GO:1900087~positive regulation of G1/S transition of mitotic cell cycle	4	4.81928	0.00131784	CCND1, TERT, AKT1, EGFR	83	51	19357	18.2915	0.944163	0.0155297	0.0135921
GOTERM_BP_DIRECT	GO:0048013~ephrin receptor signaling pathway	4	4.81928	0.00131784	SRC, MMP2, PTPN11, MMP9	83	51	19357	18.2915	0.944163	0.0155297	0.0135921
GOTERM_BP_DIRECT	GO:0001837~epithelial to mesenchymal transition	4	4.81928	0.00117301	CTNNB1, IGF1, TGFBR1, FGFR2	83	49	19357	19.0381	0.923316	0.0140249	0.012275
GOTERM_BP_DIRECT	GO:0051781~positive regulation of cell division	4	4.81928	0.00117301	IL1B, FGFR2, PGF, VEGFA	83	49	19357	19.0381	0.923316	0.0140249	0.012275
GOTERM_BP_DIRECT	GO:0043536~positive regulation of blood vessel endothelial cell migration	4	4.81928	0.00117301	NOS3, KDR, AKT1, VEGFA	83	49	19357	19.0381	0.923316	0.0140249	0.012275
GOTERM_BP_DIRECT	GO:0009755~hormone-mediated signaling pathway	4	4.81928	0.00103867	REN, PTPN11, PPARG, PPARD	83	47	19357	19.8482	0.897079	0.0129126	0.0113015
GOTERM_BP_DIRECT	GO:0022617~extracellular matrix disassembly	4	4.81928	0.000975339	MMP1, MMP2, MMP3, MMP9	83	46	19357	20.2797	0.881765	0.0122646	0.0107343
GOTERM_BP_DIRECT	GO:0034198~cellular response to amino acid starvation	4	4.81928	0.000975339	CDKN1A, MAPK1, MTOR, MAPK3	83	46	19357	20.2797	0.881765	0.0122646	0.0107343
GOTERM_BP_DIRECT	GO:0042177~negative regulation of protein catabolic process	4	4.81928	0.000975339	PRKCG, NOS2, EGFR, INS	83	46	19357	20.2797	0.881765	0.0122646	0.0107343
GOTERM_BP_DIRECT	GO:0071902~positive regulation of protein serine/threonine kinase activity	4	4.81928	0.000746648	MAP2K1, MAP2K2, SRC, EZH2	83	42	19357	22.2111	0.804906	0.0100225	0.00877197
GOTERM_BP_DIRECT	GO:0071392~cellular response to estradiol stimulus	4	4.81928	0.000646513	MMP2, ESR1, EGFR, IGF1R	83	40	19357	23.3217	0.757081	0.00884107	0.00773796
GOTERM_BP_DIRECT	GO:0045737~positive regulation of cyclin-dependent protein serine/threonine kinase activity	4	4.81928	0.000646513	CCND1, SRC, AKT1, EGFR	83	40	19357	23.3217	0.757081	0.00884107	0.00773796
GOTERM_BP_DIRECT	GO:0031295~T cell costimulation	4	4.81928	0.000646513	PIK3CA, SRC, AKT1, PTPN11	83	40	19357	23.3217	0.757081	0.00884107	0.00773796
GOTERM_BP_DIRECT	GO:0033077~T cell differentiation in thymus	4	4.81928	0.00059985	BCL2, CTNNB1, BRAF, TP53	83	39	19357	23.9197	0.730952	0.00846756	0.00741105
GOTERM_BP_DIRECT	GO:0001974~blood vessel remodeling	4	4.81928	0.00059985	EDNRA, NOS3, MDM2, BAX	83	39	19357	23.9197	0.730952	0.00846756	0.00741105
GOTERM_BP_DIRECT	GO:0042311~vasodilation	4	4.81928	0.000555398	NOS3, TNF, PPARD, INS	83	38	19357	24.5491	0.703453	0.00794256	0.00695155
GOTERM_BP_DIRECT	GO:2000352~negative regulation of endothelial cell apoptotic process	4	4.81928	0.000472949	TERT, KDR, BRAF, ICAM1	83	36	19357	25.913	0.644794	0.00689875	0.00603798
GOTERM_BP_DIRECT	GO:0034612~response to tumor necrosis factor	4	4.81928	0.000472949	CASP8, CASP3, PTGS2, SELE	83	36	19357	25.913	0.644794	0.00689875	0.00603798
GOTERM_BP_DIRECT	GO:0051973~positive regulation of telomerase activity	4	4.81928	0.000398802	HSP90AA1, MAPK1, CTNNB1, MAPK3	83	34	19357	27.4373	0.5822	0.00601778	0.00526693
GOTERM_BP_DIRECT	GO:0035924~cellular response to vascular endothelial growth factor stimulus	4	4.81928	0.000398802	KDR, AKT1, MAPK14, VEGFA	83	34	19357	27.4373	0.5822	0.00601778	0.00526693
GOTERM_BP_DIRECT	GO:0097421~liver regeneration	4	4.81928	0.000364724	IL6, CCND1, TNF, EZH2	83	33	19357	28.2687	0.549845	0.00561808	0.0049171
GOTERM_BP_DIRECT	GO:2001234~negative regulation of apoptotic signaling pathway	4	4.81928	0.000364724	BCL2, BAX, CTNNB1, TNF	83	33	19357	28.2687	0.549845	0.00561808	0.0049171
GOTERM_BP_DIRECT	GO:2000379~positive regulation of reactive oxygen species metabolic process	4	4.81928	0.000364724	CDKN1A, F2, MAPK14, TP53	83	33	19357	28.2687	0.549845	0.00561808	0.0049171
GOTERM_BP_DIRECT	GO:0007159~leukocyte cell-cell adhesion	4	4.81928	0.000332581	PECAM1, ITGAL, SELE, ICAM1	83	32	19357	29.1521	0.517033	0.00523516	0.00458196
GOTERM_BP_DIRECT	GO:0001569~branching involved in blood vessel morphogenesis	4	4.81928	0.000332581	EDNRA, KDR, CTNNB1, VEGFA	83	32	19357	29.1521	0.517033	0.00523516	0.00458196
GOTERM_BP_DIRECT	GO:0032148~activation of protein kinase B activity	4	4.81928	0.000302323	SRC, IGF1, MTOR, INS	83	31	19357	30.0925	0.483966	0.00489987	0.0042885
GOTERM_BP_DIRECT	GO:0045840~positive regulation of mitotic nuclear division	4	4.81928	0.0002739	IL1B, IGF1, TNF, INS	83	30	19357	31.0956	0.450846	0.00460995	0.00403476
GOTERM_BP_DIRECT	GO:0010332~response to gamma radiation	4	4.81928	0.000222363	PARP1, BCL2, BAX, TP53	83	28	19357	33.3167	0.385277	0.00380102	0.00332676
GOTERM_BP_DIRECT	GO:2001243~negative regulation of intrinsic apoptotic signaling pathway	4	4.81928	0.000222363	SRC, BCL2, AKT1, MMP9	83	28	19357	33.3167	0.385277	0.00380102	0.00332676
GOTERM_BP_DIRECT	GO:0046697~decidualization	4	4.81928	0.000157553	PARP1, PTGS2, CTSB, PPARD	83	25	19357	37.3147	0.291604	0.00284897	0.0024935
GOTERM_BP_DIRECT	GO:0071310~cellular response to organic substance	4	4.81928	0.000122059	IL1B, STAT3, CASP1, BCL2	83	23	19357	40.5595	0.23439	0.00228261	0.00199781
GOTERM_BP_DIRECT	GO:0045861~negative regulation of proteolysis	4	4.81928	0.000106463	AKT1, F2, TP53, INS	83	22	19357	42.4031	0.20781	0.00201132	0.00176036
GOTERM_BP_DIRECT	GO:0060252~positive regulation of glial cell proliferation	4	4.81928	6.76062e-05	IL6, IL1B, KRAS, TNF	83	19	19357	49.0983	0.137506	0.00134475	0.00117696
GOTERM_BP_DIRECT	GO:0032270~positive regulation of cellular protein metabolic process	4	4.81928	4.77341e-05	MAPK1, AKT1, MAPK3, INS	83	17	19357	54.8746	0.0991754	0.000985304	0.000862366
GOTERM_BP_DIRECT	GO:0050995~negative regulation of lipid catabolic process	4	4.81928	4.77341e-05	IL1B, APOA2, TNF, INS	83	17	19357	54.8746	0.0991754	0.000985304	0.000862366
GOTERM_BP_DIRECT	GO:0038084~vascular endothelial growth factor signaling pathway	4	4.81928	3.94309e-05	PIK3CA, KDR, PGF, VEGFA	83	16	19357	58.3042	0.0826594	0.000854206	0.000747625
GOTERM_BP_DIRECT	GO:0016242~negative regulation of macroautophagy	4	4.81928	3.21358e-05	PIK3CA, LRRK2, AKT1, MTOR	83	15	19357	62.1912	0.0678991	0.000724877	0.000634433
GOTERM_BP_DIRECT	GO:0051146~striated muscle cell differentiation	4	4.81928	2.57874e-05	CASP3, AKT1, KRAS, MAPK14	83	14	19357	66.6334	0.0548613	0.000600244	0.00052535
GOTERM_BP_DIRECT	GO:0009651~response to salt stress	4	4.81928	1.17972e-05	HSP90AA1, BAX, TNF, TP53	83	11	19357	84.8061	0.0254822	0.000307289	0.000268948
GOTERM_BP_DIRECT	GO:0060020~Bergmann glial cell differentiation	4	4.81928	1.17972e-05	MAP2K1, MAPK1, PTPN11, MAPK3	83	11	19357	84.8061	0.0254822	0.000307289	0.000268948
GOTERM_BP_DIRECT	GO:1903799~negative regulation of production of miRNAs involved in gene silencing by miRNA	4	4.81928	1.17972e-05	TERT, ESR1, TNF, TP53	83	11	19357	84.8061	0.0254822	0.000307289	0.000268948
GOTERM_BP_DIRECT	GO:0071492~cellular response to UV-A	4	4.81928	1.17972e-05	MMP1, MMP2, MMP3, MMP9	83	11	19357	84.8061	0.0254822	0.000307289	0.000268948
GOTERM_BP_DIRECT	GO:0032872~regulation of stress-activated MAPK cascade	4	4.81928	8.60611e-06	MAP2K1, MAP2K2, MAPK1, MAPK3	83	10	19357	93.2867	0.0186541	0.000251069	0.000219743
GOTERM_BP_DIRECT	GO:0031622~positive regulation of fever generation	4	4.81928	7.28248e-07	CNR1, IL1B, PTGS2, TNF	83	5	19357	186.573	0.00159214	3.18681e-05	2.78919e-05
GOTERM_BP_DIRECT	GO:0090170~regulation of Golgi inheritance	4	4.81928	2.92193e-07	MAP2K1, MAP2K2, MAPK1, MAPK3	83	4	19357	233.217	0.000639115	1.42071e-05	1.24345e-05
GOTERM_BP_DIRECT	GO:0031648~protein destabilization	3	3.61446	0.019764	SRC, MDM2, EP300	83	51	19357	13.7186	1	0.123907	0.108447
GOTERM_BP_DIRECT	GO:0008630~intrinsic apoptotic signaling pathway in response to DNA damage	3	3.61446	0.019764	BCL2, BAX, TNF	83	51	19357	13.7186	1	0.123907	0.108447
GOTERM_BP_DIRECT	GO:0050766~positive regulation of phagocytosis	3	3.61446	0.0190406	IL1B, APOA2, TNF	83	50	19357	13.993	1	0.12006	0.10508
GOTERM_BP_DIRECT	GO:0050714~positive regulation of protein secretion	3	3.61446	0.0190406	ACHE, IGF1, INS	83	50	19357	13.993	1	0.12006	0.10508
GOTERM_BP_DIRECT	GO:0031667~response to nutrient levels	3	3.61446	0.0183287	SRC, TNF, MTOR	83	49	19357	14.2786	1	0.116919	0.102331
GOTERM_BP_DIRECT	GO:0048015~phosphatidylinositol-mediated signaling	3	3.61446	0.01694	PIK3CA, IGF1, IGF1R	83	47	19357	14.8862	1	0.108376	0.094854
GOTERM_BP_DIRECT	GO:0072089~stem cell proliferation	3	3.61446	0.0162633	KDR, CTNNB1, TP53	83	46	19357	15.2098	1	0.107831	0.0943766
GOTERM_BP_DIRECT	GO:0045747~positive regulation of Notch signaling pathway	3	3.61446	0.0155986	SRC, NOS3, STAT3	83	45	19357	15.5478	1	0.103738	0.0907945
GOTERM_BP_DIRECT	GO:0071364~cellular response to epidermal growth factor stimulus	3	3.61446	0.014946	AKT1, PTPN11, EGFR	83	44	19357	15.9012	1	0.100006	0.0875279
GOTERM_BP_DIRECT	GO:0048863~stem cell differentiation	3	3.61446	0.014946	MAPK14, ESR1, EZH2	83	44	19357	15.9012	1	0.100006	0.0875279
GOTERM_BP_DIRECT	GO:0007259~JAK-STAT cascade	3	3.61446	0.0143056	CSF2, STAT3, CCL2	83	43	19357	16.2709	1	0.0963095	0.0842928
GOTERM_BP_DIRECT	GO:0042542~response to hydrogen peroxide	3	3.61446	0.0143056	CASP3, MMP2, BCL2	83	43	19357	16.2709	1	0.0963095	0.0842928
GOTERM_BP_DIRECT	GO:0046427~positive regulation of JAK-STAT cascade	3	3.61446	0.0143056	IL6, F2, TNF	83	43	19357	16.2709	1	0.0963095	0.0842928
GOTERM_BP_DIRECT	GO:0042307~positive regulation of protein import into nucleus	3	3.61446	0.0136774	HSP90AA1, MAPK14, PTGS2	83	42	19357	16.6583	1	0.0938124	0.0821073
GOTERM_BP_DIRECT	GO:0007281~germ cell development	3	3.61446	0.0136774	BAX, AKT1, MTOR	83	42	19357	16.6583	1	0.0938124	0.0821073
GOTERM_BP_DIRECT	GO:0030316~osteoclast differentiation	3	3.61446	0.0136774	CTNNB1, MAPK14, TNF	83	42	19357	16.6583	1	0.0938124	0.0821073
GOTERM_BP_DIRECT	GO:0009409~response to cold	3	3.61446	0.0136774	HSP90AA1, CASP8, PPARG	83	42	19357	16.6583	1	0.0938124	0.0821073
GOTERM_BP_DIRECT	GO:0007595~lactation	3	3.61446	0.0130617	CCND1, SLC6A3, VEGFA	83	41	19357	17.0646	1	0.0907267	0.0794066
GOTERM_BP_DIRECT	GO:1901796~regulation of signal transduction by p53 class mediator	3	3.61446	0.0130617	EP300, AKT1, MTOR	83	41	19357	17.0646	1	0.0907267	0.0794066
GOTERM_BP_DIRECT	GO:0071479~cellular response to ionizing radiation	3	3.61446	0.0124584	CDKN1A, MAPK14, TP53	83	40	19357	17.4913	1	0.088467	0.0774288
GOTERM_BP_DIRECT	GO:0001937~negative regulation of endothelial cell proliferation	3	3.61446	0.0118678	ALOX5, TNF, TGFBR1	83	39	19357	17.9398	1	0.0851371	0.0745144
GOTERM_BP_DIRECT	GO:2000648~positive regulation of stem cell proliferation	3	3.61446	0.0118678	TERT, KDR, CTNNB1	83	39	19357	17.9398	1	0.0851371	0.0745144
GOTERM_BP_DIRECT	GO:0006953~acute-phase response	3	3.61446	0.0118678	IL6, F2, INS	83	39	19357	17.9398	1	0.0851371	0.0745144
GOTERM_BP_DIRECT	GO:0070555~response to interleukin-1	3	3.61446	0.01129	SRC, IL1B, SELE	83	38	19357	18.4119	1	0.0817963	0.0715905
GOTERM_BP_DIRECT	GO:0072593~reactive oxygen species metabolic process	3	3.61446	0.01129	LRRK2, BCL2, TP53	83	38	19357	18.4119	1	0.0817963	0.0715905
GOTERM_BP_DIRECT	GO:0031100~animal organ regeneration	3	3.61446	0.010725	APOA2, PPARG, PGF	83	37	19357	18.9095	1	0.0782211	0.0684613
GOTERM_BP_DIRECT	GO:2001237~negative regulation of extrinsic apoptotic signaling pathway	3	3.61446	0.010725	SRC, IGF1, TGFBR1	83	37	19357	18.9095	1	0.0782211	0.0684613
GOTERM_BP_DIRECT	GO:0070059~intrinsic apoptotic signaling pathway in response to endoplasmic reticulum stress	3	3.61446	0.00963412	BCL2, BAX, TP53	83	35	19357	19.99	1	0.0712144	0.0623289
GOTERM_BP_DIRECT	GO:0097192~extrinsic apoptotic signaling pathway in absence of ligand	3	3.61446	0.00963412	IL1B, BCL2, BAX	83	35	19357	19.99	1	0.0712144	0.0623289
GOTERM_BP_DIRECT	GO:0090050~positive regulation of cell migration involved in sprouting angiogenesis	3	3.61446	0.00963412	KDR, PTGS2, VEGFA	83	35	19357	19.99	1	0.0712144	0.0623289
GOTERM_BP_DIRECT	GO:0043542~endothelial cell migration	3	3.61446	0.00963412	PIK3CA, NOS3, TGFBR1	83	35	19357	19.99	1	0.0712144	0.0623289
GOTERM_BP_DIRECT	GO:0051966~regulation of synaptic transmission, glutamatergic	3	3.61446	0.00910845	CNR1, LRRK2, TNF	83	34	19357	20.578	1	0.068251	0.0597352
GOTERM_BP_DIRECT	GO:0032212~positive regulation of telomere maintenance via telomerase	3	3.61446	0.00910845	MAPK1, CTNNB1, MAPK3	83	34	19357	20.578	1	0.068251	0.0597352
GOTERM_BP_DIRECT	GO:0097193~intrinsic apoptotic signaling pathway	3	3.61446	0.00910845	CDKN1A, BAX, TP53	83	34	19357	20.578	1	0.068251	0.0597352
GOTERM_BP_DIRECT	GO:0001523~retinoid metabolic process	3	3.61446	0.00859612	ADH1B, AKR1B1, ADH5	83	33	19357	21.2015	1	0.0655342	0.0573574
GOTERM_BP_DIRECT	GO:0048662~negative regulation of smooth muscle cell proliferation	3	3.61446	0.00859612	NOS3, PPARG, PPARD	83	33	19357	21.2015	1	0.0655342	0.0573574
GOTERM_BP_DIRECT	GO:0043388~positive regulation of DNA binding	3	3.61446	0.00859612	PPARG, IGF1, MMP9	83	33	19357	21.2015	1	0.0655342	0.0573574
GOTERM_BP_DIRECT	GO:0051603~proteolysis involved in cellular protein catabolic process	3	3.61446	0.00859612	CASP8, MDM2, CTSB	83	33	19357	21.2015	1	0.0655342	0.0573574
GOTERM_BP_DIRECT	GO:0060325~face morphogenesis	3	3.61446	0.00809724	MMP2, EP300, PTPN11	83	32	19357	21.8641	1	0.0628254	0.0549866
GOTERM_BP_DIRECT	GO:0042771~intrinsic apoptotic signaling pathway in response to DNA damage by p53 class mediator	3	3.61446	0.00809724	CDKN1A, EP300, TP53	83	32	19357	21.8641	1	0.0628254	0.0549866
GOTERM_BP_DIRECT	GO:0031069~hair follicle morphogenesis	3	3.61446	0.00809724	BCL2, CTNNB1, FGFR2	83	32	19357	21.8641	1	0.0628254	0.0549866
GOTERM_BP_DIRECT	GO:0050772~positive regulation of axonogenesis	3	3.61446	0.00761195	MAP2K1, MAP2K2, BRAF	83	31	19357	22.5694	1	0.0596952	0.0522469
GOTERM_BP_DIRECT	GO:0035987~endodermal cell differentiation	3	3.61446	0.00761195	MAP2K1, MMP2, MMP9	83	31	19357	22.5694	1	0.0596952	0.0522469
GOTERM_BP_DIRECT	GO:0035633~maintenance of permeability of blood-brain barrier	3	3.61446	0.00761195	IL6, PECAM1, PTGS2	83	31	19357	22.5694	1	0.0596952	0.0522469
GOTERM_BP_DIRECT	GO:0010592~positive regulation of lamellipodium assembly	3	3.61446	0.00714036	HSP90AA1, PIK3CA, MTOR	83	30	19357	23.3217	1	0.0566055	0.0495427
GOTERM_BP_DIRECT	GO:0071480~cellular response to gamma radiation	3	3.61446	0.00714036	CDKN1A, MDM2, TP53	83	30	19357	23.3217	1	0.0566055	0.0495427
GOTERM_BP_DIRECT	GO:0042220~response to cocaine	3	3.61446	0.00714036	HSP90AA1, CNR1, SLC6A3	83	30	19357	23.3217	1	0.0566055	0.0495427
GOTERM_BP_DIRECT	GO:1900017~positive regulation of cytokine production involved in inflammatory response	3	3.61446	0.00714036	IL6, STAT3, TNF	83	30	19357	23.3217	1	0.0566055	0.0495427
GOTERM_BP_DIRECT	GO:0007202~activation of phospholipase C activity	3	3.61446	0.00714036	EDNRA, SELE, EGFR	83	30	19357	23.3217	1	0.0566055	0.0495427
GOTERM_BP_DIRECT	GO:0010575~positive regulation of vascular endothelial growth factor production	3	3.61446	0.00714036	IL6, IL1B, PTGS2	83	30	19357	23.3217	1	0.0566055	0.0495427
GOTERM_BP_DIRECT	GO:0045776~negative regulation of blood pressure	3	3.61446	0.0066826	NOS2, CNR1, NOS3	83	29	19357	24.1259	1	0.0547623	0.0479295
GOTERM_BP_DIRECT	GO:0070372~regulation of ERK1 and ERK2 cascade	3	3.61446	0.00623878	IL1B, EGFR, FGFR2	83	28	19357	24.9875	0.999999	0.0515112	0.045084
GOTERM_BP_DIRECT	GO:0009314~response to radiation	3	3.61446	0.00623878	MMP2, BCL2, TNF	83	28	19357	24.9875	0.999999	0.0515112	0.045084
GOTERM_BP_DIRECT	GO:0050900~leukocyte migration	3	3.61446	0.00623878	SRC, MMP9, ICAM1	83	28	19357	24.9875	0.999999	0.0515112	0.045084
GOTERM_BP_DIRECT	GO:0090200~positive regulation of release of cytochrome c from mitochondria	3	3.61446	0.00580904	BAX, TP53, MMP9	83	27	19357	25.913	0.999997	0.0488853	0.0427858
GOTERM_BP_DIRECT	GO:0001782~B cell homeostasis	3	3.61446	0.00539349	CASP3, BCL2, BAX	83	26	19357	26.9096	0.999993	0.0457402	0.0400331
GOTERM_BP_DIRECT	GO:0040014~regulation of multicellular organism growth	3	3.61446	0.00539349	PIK3CA, STAT3, IGF1	83	26	19357	26.9096	0.999993	0.0457402	0.0400331
GOTERM_BP_DIRECT	GO:0031954~positive regulation of protein autophosphorylation	3	3.61446	0.00499227	SRC, INS, VEGFA	83	25	19357	27.986	0.999982	0.0428356	0.0374909
GOTERM_BP_DIRECT	GO:0043200~response to amino acid	3	3.61446	0.00499227	CASP3, BCL2, MTOR	83	25	19357	27.986	0.999982	0.0428356	0.0374909
GOTERM_BP_DIRECT	GO:1902894~negative regulation of pri-miRNA transcription from RNA polymerase II promoter	3	3.61446	0.00460549	PPARG, ESR1, PPARD	83	24	19357	29.1521	0.999959	0.0398293	0.0348597
GOTERM_BP_DIRECT	GO:0050768~negative regulation of neurogenesis	3	3.61446	0.00460549	IL6, IL1B, TNF	83	24	19357	29.1521	0.999959	0.0398293	0.0348597
GOTERM_BP_DIRECT	GO:0001836~release of cytochrome c from mitochondria	3	3.61446	0.00423329	BCL2, BAX, TP53	83	23	19357	30.4196	0.999907	0.0369021	0.0322978
GOTERM_BP_DIRECT	GO:0002053~positive regulation of mesenchymal cell proliferation	3	3.61446	0.00423329	KDR, CTNNB1, FGFR2	83	23	19357	30.4196	0.999907	0.0369021	0.0322978
GOTERM_BP_DIRECT	GO:0045821~positive regulation of glycolytic process	3	3.61446	0.00423329	IGF1, MTOR, INS	83	23	19357	30.4196	0.999907	0.0369021	0.0322978
GOTERM_BP_DIRECT	GO:0097194~execution phase of apoptosis	3	3.61446	0.00423329	CASP8, CASP3, AKT1	83	23	19357	30.4196	0.999907	0.0369021	0.0322978
GOTERM_BP_DIRECT	GO:2000378~negative regulation of reactive oxygen species metabolic process	3	3.61446	0.00423329	G6PD, BCL2, TP53	83	23	19357	30.4196	0.999907	0.0369021	0.0322978
GOTERM_BP_DIRECT	GO:0032331~negative regulation of chondrocyte differentiation	3	3.61446	0.00423329	CTNNB1, PTPN11, TGFBR1	83	23	19357	30.4196	0.999907	0.0369021	0.0322978
GOTERM_BP_DIRECT	GO:0006809~nitric oxide biosynthetic process	3	3.61446	0.00423329	NOS2, NOS3, AKT1	83	23	19357	30.4196	0.999907	0.0369021	0.0322978
GOTERM_BP_DIRECT	GO:0014911~positive regulation of smooth muscle cell migration	3	3.61446	0.00387579	SRC, BCL2, IGF1	83	22	19357	31.8023	0.999796	0.0353343	0.0309256
GOTERM_BP_DIRECT	GO:0046628~positive regulation of insulin receptor signaling pathway	3	3.61446	0.00387579	SRC, PTPN11, INS	83	22	19357	31.8023	0.999796	0.0353343	0.0309256
GOTERM_BP_DIRECT	GO:0002042~cell migration involved in sprouting angiogenesis	3	3.61446	0.00353312	KDR, AKT1, VEGFA	83	21	19357	33.3167	0.999567	0.0327562	0.0286692
GOTERM_BP_DIRECT	GO:0006977~DNA damage response, signal transduction by p53 class mediator resulting in cell cycle arrest	3	3.61446	0.00353312	CDKN1A, MDM2, TP53	83	21	19357	33.3167	0.999567	0.0327562	0.0286692
GOTERM_BP_DIRECT	GO:0035265~organ growth	3	3.61446	0.00353312	BCL2, PTPN11, FGFR2	83	21	19357	33.3167	0.999567	0.0327562	0.0286692
GOTERM_BP_DIRECT	GO:0031641~regulation of myelination	3	3.61446	0.00353312	CTNNB1, AKT1, MTOR	83	21	19357	33.3167	0.999567	0.0327562	0.0286692
GOTERM_BP_DIRECT	GO:0061028~establishment of endothelial barrier	3	3.61446	0.00353312	EDNRA, PECAM1, ICAM1	83	21	19357	33.3167	0.999567	0.0327562	0.0286692
GOTERM_BP_DIRECT	GO:0060391~positive regulation of SMAD protein import into nucleus	3	3.61446	0.00320542	PARP1, PPARG, TGFBR1	83	20	19357	34.9825	0.99911	0.0306264	0.0268051
GOTERM_BP_DIRECT	GO:0030220~platelet formation	3	3.61446	0.00320542	CASP3, EP300, PTPN11	83	20	19357	34.9825	0.99911	0.0306264	0.0268051
GOTERM_BP_DIRECT	GO:0001892~embryonic placenta development	3	3.61446	0.00320542	CSF2, TTPA, EGFR	83	20	19357	34.9825	0.99911	0.0306264	0.0268051
GOTERM_BP_DIRECT	GO:0046889~positive regulation of lipid biosynthetic process	3	3.61446	0.00320542	AKT1, MTOR, INS	83	20	19357	34.9825	0.99911	0.0306264	0.0268051
GOTERM_BP_DIRECT	GO:2000811~negative regulation of anoikis	3	3.61446	0.00289281	PIK3CA, SRC, BCL2	83	19	19357	36.8237	0.998233	0.0283832	0.0248418
GOTERM_BP_DIRECT	GO:0010165~response to X-ray	3	3.61446	0.00289281	CCND1, CASP3, TP53	83	19	19357	36.8237	0.998233	0.0283832	0.0248418
GOTERM_BP_DIRECT	GO:0030224~monocyte differentiation	3	3.61446	0.00289281	CSF2, PPARG, VEGFA	83	19	19357	36.8237	0.998233	0.0283832	0.0248418
GOTERM_BP_DIRECT	GO:1904019~epithelial cell apoptotic process	3	3.61446	0.00289281	CASP3, BCL2, BAX	83	19	19357	36.8237	0.998233	0.0283832	0.0248418
GOTERM_BP_DIRECT	GO:0051770~positive regulation of nitric-oxide synthase biosynthetic process	3	3.61446	0.00259542	LRRK2, KDR, CCL2	83	18	19357	38.8695	0.996607	0.0261695	0.0229043
GOTERM_BP_DIRECT	GO:2000573~positive regulation of DNA biosynthetic process	3	3.61446	0.00259542	SRC, TNF, VEGFA	83	18	19357	38.8695	0.996607	0.0261695	0.0229043
GOTERM_BP_DIRECT	GO:0051403~stress-activated MAPK cascade	3	3.61446	0.00259542	MAPK1, MAPK14, MAPK3	83	18	19357	38.8695	0.996607	0.0261695	0.0229043
GOTERM_BP_DIRECT	GO:0060749~mammary gland alveolus development	3	3.61446	0.00259542	CCND1, ESR1, VEGFA	83	18	19357	38.8695	0.996607	0.0261695	0.0229043
GOTERM_BP_DIRECT	GO:0060065~uterus development	3	3.61446	0.00259542	RBP4, SRC, ESR1	83	18	19357	38.8695	0.996607	0.0261695	0.0229043
GOTERM_BP_DIRECT	GO:0045598~regulation of fat cell differentiation	3	3.61446	0.00231338	ALOX5, TNF, PPARD	83	17	19357	41.1559	0.993702	0.0241032	0.0210958
GOTERM_BP_DIRECT	GO:0090399~replicative senescence	3	3.61446	0.00204684	CDKN1A, TERT, TP53	83	16	19357	43.7282	0.988701	0.0214281	0.0187545
GOTERM_BP_DIRECT	GO:1903351~cellular response to dopamine	3	3.61446	0.00204684	LRRK2, MAPK1, MAPK3	83	16	19357	43.7282	0.988701	0.0214281	0.0187545
GOTERM_BP_DIRECT	GO:0030278~regulation of ossification	3	3.61446	0.00204684	MAPK1, MAPK14, MAPK3	83	16	19357	43.7282	0.988701	0.0214281	0.0187545
GOTERM_BP_DIRECT	GO:0010039~response to iron ion	3	3.61446	0.00204684	CCND1, BCL2, SLC6A3	83	16	19357	43.7282	0.988701	0.0214281	0.0187545
GOTERM_BP_DIRECT	GO:0090336~positive regulation of brown fat cell differentiation	3	3.61446	0.00204684	MAPK14, PTGS2, INS	83	16	19357	43.7282	0.988701	0.0214281	0.0187545
GOTERM_BP_DIRECT	GO:0032966~negative regulation of collagen biosynthetic process	3	3.61446	0.00179591	IL6, PPARG, PPARD	83	15	19357	46.6434	0.980415	0.0196473	0.0171958
GOTERM_BP_DIRECT	GO:0045725~positive regulation of glycogen biosynthetic process	3	3.61446	0.00179591	AKT1, IGF1, INS	83	15	19357	46.6434	0.980415	0.0196473	0.0171958
GOTERM_BP_DIRECT	GO:0071498~cellular response to fluid shear stress	3	3.61446	0.00156074	SRC, MMP2, PTGS2	83	14	19357	49.975	0.967208	0.017423	0.0152491
GOTERM_BP_DIRECT	GO:1904645~response to beta-amyloid	3	3.61446	0.00156074	MMP2, MMP3, MMP9	83	14	19357	49.975	0.967208	0.017423	0.0152491
GOTERM_BP_DIRECT	GO:0070102~interleukin-6-mediated signaling pathway	3	3.61446	0.00156074	IL6, SRC, STAT3	83	14	19357	49.975	0.967208	0.017423	0.0152491
GOTERM_BP_DIRECT	GO:0051450~myoblast proliferation	3	3.61446	0.00134146	SRC, CTNNB1, IGF1	83	13	19357	53.8193	0.94698	0.0155297	0.0135921
GOTERM_BP_DIRECT	GO:0002523~leukocyte migration involved in inflammatory response	3	3.61446	0.00134146	ALOX5, SELE, TNF	83	13	19357	53.8193	0.94698	0.0155297	0.0135921
GOTERM_BP_DIRECT	GO:0048011~neurotrophin TRK receptor signaling pathway	3	3.61446	0.00134146	SRC, CASP3, PTPN11	83	13	19357	53.8193	0.94698	0.0155297	0.0135921
GOTERM_BP_DIRECT	GO:0031571~mitotic G1 DNA damage checkpoint	3	3.61446	0.00134146	CCND1, CDK2, TP53	83	13	19357	53.8193	0.94698	0.0155297	0.0135921
GOTERM_BP_DIRECT	GO:0051974~negative regulation of telomerase activity	3	3.61446	0.00113821	SRC, PPARG, TP53	83	12	19357	58.3042	0.917241	0.0138356	0.0121093
GOTERM_BP_DIRECT	GO:0043276~anoikis	3	3.61446	0.00113821	PIK3CA, AKT1, MTOR	83	12	19357	58.3042	0.917241	0.0138356	0.0121093
GOTERM_BP_DIRECT	GO:0097011~cellular response to granulocyte macrophage colony-stimulating factor stimulus	3	3.61446	0.00113821	CSF2, MAPK1, AKT1	83	12	19357	58.3042	0.917241	0.0138356	0.0121093
GOTERM_BP_DIRECT	GO:0043068~positive regulation of programmed cell death	3	3.61446	0.000951121	CDKN1A, LRRK2, TNF	83	11	19357	63.6046	0.875325	0.0122415	0.0107141
GOTERM_BP_DIRECT	GO:0071803~positive regulation of podosome assembly	3	3.61446	0.000951121	CSF2, SRC, TNF	83	11	19357	63.6046	0.875325	0.0122415	0.0107141
GOTERM_BP_DIRECT	GO:1900015~regulation of cytokine production involved in inflammatory response	3	3.61446	0.000951121	NOS2, ALOX5, MAPK14	83	11	19357	63.6046	0.875325	0.0122415	0.0107141
GOTERM_BP_DIRECT	GO:0060068~vagina development	3	3.61446	0.000780335	RBP4, BAX, ESR1	83	10	19357	69.9651	0.818779	0.0103477	0.00905662
GOTERM_BP_DIRECT	GO:0010888~negative regulation of lipid storage	3	3.61446	0.000625989	IL6, PPARG, TNF	83	9	19357	77.739	0.745917	0.0087799	0.00768442
GOTERM_BP_DIRECT	GO:0034405~response to fluid shear stress	3	3.61446	0.000488223	CSF2, NOS3, AKT1	83	8	19357	87.4563	0.656474	0.00707439	0.00619171
GOTERM_BP_DIRECT	GO:0010573~vascular endothelial growth factor production	3	3.61446	0.000367178	IL6, IL1B, TNF	83	7	19357	99.9501	0.552255	0.00561808	0.0049171
GOTERM_BP_DIRECT	GO:1902512~positive regulation of apoptotic DNA fragmentation	3	3.61446	0.000262994	IL6, CASP3, BAX	83	6	19357	116.608	0.43758	0.0044607	0.00390413
GOTERM_BP_DIRECT	GO:0046666~retinal cell programmed cell death	3	3.61446	5.30357e-05	BCL2, BAX, FASLG	83	3	19357	233.217	0.109565	0.00107446	0.000940401
GOTERM_BP_DIRECT	GO:0070141~response to UV-A	3	3.61446	5.30357e-05	CCND1, AKT1, EGFR	83	3	19357	233.217	0.109565	0.00107446	0.000940401
GOTERM_BP_DIRECT	GO:0048562~embryonic organ morphogenesis	2	2.40964	0.0210044	RBP4, FGFR2	83	5	19357	93.2867	1	0.124885	0.109303
GOTERM_BP_DIRECT	GO:0002326~B cell lineage commitment	2	2.40964	0.0210044	BCL2, TP53	83	5	19357	93.2867	1	0.124885	0.109303
GOTERM_BP_DIRECT	GO:0038033~positive regulation of endothelial cell chemotaxis by VEGF-activated vascular endothelial growth factor receptor signaling pathway	2	2.40964	0.0210044	KDR, VEGFA	83	5	19357	93.2867	1	0.124885	0.109303
GOTERM_BP_DIRECT	GO:0018119~peptidyl-cysteine S-nitrosylation	2	2.40964	0.0210044	NOS2, ADH5	83	5	19357	93.2867	1	0.124885	0.109303
GOTERM_BP_DIRECT	GO:0036324~vascular endothelial growth factor receptor-2 signaling pathway	2	2.40964	0.0210044	KDR, VEGFA	83	5	19357	93.2867	1	0.124885	0.109303
GOTERM_BP_DIRECT	GO:0043243~positive regulation of protein complex disassembly	2	2.40964	0.0210044	TNF, IGF1R	83	5	19357	93.2867	1	0.124885	0.109303
GOTERM_BP_DIRECT	GO:0009750~response to fructose	2	2.40964	0.0210044
GOTERM_BP_DIRECT	GO:0070849~response to epidermal growth factor	2	2.40964	0.0168387	MAPK1, MAPK3	83	4	19357	116.608	1	0.108044	0.0945634
GOTERM_BP_DIRECT	GO:0090400~stress-induced premature senescence	2	2.40964	0.0168387	CDKN1A, MAPK14	83	4	19357	116.608	1	0.108044	0.0945634
GOTERM_BP_DIRECT	GO:0038127~ERBB signaling pathway	2	2.40964	0.0168387	MAPK1, PTPN11	83	4	19357	116.608	1	0.108044	0.0945634
GOTERM_BP_DIRECT	GO:0002291~T cell activation via T cell receptor contact with antigen bound to MHC molecule on antigen presenting cell	2	2.40964	0.0168387	ITGAL, ICAM1	83	4	19357	116.608	1	0.108044	0.0945634
GOTERM_BP_DIRECT	GO:0060502~epithelial cell proliferation involved in lung morphogenesis	2	2.40964	0.0168387	MAP2K1, MAP2K2	83	4	19357	116.608	1	0.108044	0.0945634
GOTERM_BP_DIRECT	GO:0030730~sequestering of triglyceride	2	2.40964	0.0168387	IL1B, TNF	83	4	19357	116.608	1	0.108044	0.0945634
GOTERM_BP_DIRECT	GO:0048597~post-embryonic camera-type eye morphogenesis	2	2.40964	0.0168387	KDR, BAX	83	4	19357	116.608	1	0.108044	0.0945634
GOTERM_BP_DIRECT	GO:0072011~glomerular endothelium development	2	2.40964	0.0168387	EDNRA, PECAM1	83	4	19357	116.608	1	0.108044	0.0945634
GOTERM_BP_DIRECT	GO:0072717~cellular response to actinomycin D	2	2.40964	0.0168387	MDM2, TP53	83	4	19357	116.608	1	0.108044	0.0945634
GOTERM_BP_DIRECT	GO:0021697~cerebellar cortex formation	2	2.40964	0.0126555	MAP2K1, PTPN11	83	3	19357	155.478	1	0.088467	0.0774288
GOTERM_BP_DIRECT	GO:0031281~positive regulation of cyclase activity	2	2.40964	0.0126555	MAPK14, MAPK3	83	3	19357	155.478	1	0.088467	0.0774288
GOTERM_BP_DIRECT	GO:1904999~positive regulation of leukocyte adhesion to arterial endothelial cell	2	2.40964	0.0126555	ALOX5, TNF	83	3	19357	155.478	1	0.088467	0.0774288
GOTERM_BP_DIRECT	GO:0060523~prostate epithelial cord elongation	2	2.40964	0.0126555	ESR1, FGFR2	83	3	19357	155.478	1	0.088467	0.0774288
GOTERM_BP_DIRECT	GO:2000635~negative regulation of primary miRNA processing	2	2.40964	0.0126555	IL6, STAT3	83	3	19357	155.478	1	0.088467	0.0774288
GOTERM_BP_DIRECT	GO:0060559~positive regulation of calcidiol 1-monooxygenase activity	2	2.40964	0.0126555	IL1B, TNF	83	3	19357	155.478	1	0.088467	0.0774288
GOTERM_BP_DIRECT	GO:0061308~cardiac neural crest cell development involved in heart development	2	2.40964	0.0126555	MAPK1, MAPK3	83	3	19357	155.478	1	0.088467	0.0774288
GOTERM_BP_DIRECT	GO:0006808~regulation of nitrogen utilization	2	2.40964	0.00845466	BCL2, BAX	83	2	19357	233.217	1	0.0653668	0.0572109

## Sheet: BP
Term	GeenRatio（%）	PValue	Count
GO:0007165~signal transduction	31.3253	3.51119e-11	26
GO:0010628~positive regulation of gene expression	27.7108	1.42483e-16	23
GO:0043066~negative regulation of apoptotic process	25.3012	3.5385e-14	21
GO:0008284~positive regulation of cell proliferation	24.0964	8.51423e-13	20
GO:0045944~positive regulation of transcription from RNA polymerase II promoter	22.8916	2.22652e-06	19
GO:0006915~apoptotic process	22.8916	5.73232e-11	19
GO:0045893~positive regulation of transcription, DNA-templated	21.6867	7.28464e-09	18
GO:0000122~negative regulation of transcription from RNA polymerase II promoter	20.4819	3.0649e-06	17
GO:0001934~positive regulation of protein phosphorylation	20.4819	5.13683e-16	17
GO:0043065~positive regulation of apoptotic process	19.2771	6.78945e-12	16
GO:0006468~protein phosphorylation	16.8675	1.32644e-07	14
GO:0010629~negative regulation of gene expression	16.8675	5.65198e-10	14
GO:0009410~response to xenobiotic stimulus	16.8675	4.5517e-11	14
GO:0030335~positive regulation of cell migration	15.6627	1.05145e-09	13
GO:0070374~positive regulation of ERK1 and ERK2 cascade	15.6627	1.93248e-10	13
GO:0006508~proteolysis	14.4578	1.47634e-06	12
GO:0007507~heart development	14.4578	1.34598e-09	12
GO:0043410~positive regulation of MAPK cascade	14.4578	8.40952e-11	12
GO:0032496~response to lipopolysaccharide	14.4578	2.00845e-11	12
GO:0006954~inflammatory response	13.253	9.74368e-06	11

## Sheet: GO CC
Category	Term	Count	%	PValue	Genes	List Total	Pop Hits	Pop Total	Fold Enrichment	Bonferroni	Benjamini	FDR
GOTERM_CC_DIRECT	GO:0005737~cytoplasm	46	55.4217	1.33039e-07	SRC, LRRK2, KIF11, NR3C1, PTGS2, SLC6A3, EGFR, IGF1R, CASP8, CCND1, TERT, CNR1, CA2, CASP3, ALOX5, CASP1, AKT1, MAPK1, EP300, MAPK3, PRKCG, G6PD, HSP90AA1, PARP1, NOS2, NOS3, MMP3, STAT3, PTPN11, MAPK14, ESR1, MTOR, VEGFA, PIK3CA, ALB, CDK2, BCL2, MDM2, BAX, CTNNB1, KRAS, REN, PPARG, TP53, FGFR2, EZH2	83	5634	20587	2.02514	3.57869e-05	5.9646e-06	5.21071e-06
GOTERM_CC_DIRECT	GO:0005829~cytosol	45	54.2169	2.30767e-07	CDKN1A, SRC, ADH1B, LRRK2, AKR1B1, KIF11, NR3C1, ADH5, CASP8, CCND1, TERT, CA2, CASP3, TTPA, ALOX5, CASP1, AKT1, MAPK1, EP300, MAPK3, PRKCG, MAP2K1, G6PD, HSP90AA1, MAP2K2, PARP1, NOS2, NOS3, STAT3, APOA2, PTPN11, BRAF, MAPK14, ESR1, MTOR, PIK3CA, IL1B, CDK2, BCL2, MDM2, BAX, CTNNB1, KRAS, PPARG, TP53	83	5521	20587	2.02167	6.20744e-05	8.86805e-06	7.74718e-06
GOTERM_CC_DIRECT	GO:0005634~nucleus	43	51.8072	2.05379e-05	ACHE, CDKN1A, FASLG, KIF11, NR3C1, EGFR, IGF1R, CCND1, TERT, CASP3, KDR, AKT1, MAPK1, EP300, MAPK3, PRKCG, MAP2K1, G6PD, HSP90AA1, MAP2K2, PARP1, NOS2, NOS3, MMP2, MMP3, STAT3, PTPN11, BRAF, MAPK14, ESR1, TGFBR1, MTOR, ALB, CDK2, BCL2, MDM2, BAX, CTNNB1, PPARG, TP53, FGFR2, PPARD, EZH2	83	5991	20587	1.78026	0.00550953	0.000552471	0.000482642
GOTERM_CC_DIRECT	GO:0005886~plasma membrane	42	50.6024	2.48533e-06	ACHE, CSF2, SRC, ADH1B, LRRK2, FASLG, ITGAL, TNF, SLC6A3, EGFR, IGF1R, ICAM1, EDNRA, STS, TERT, CNR1, CA2, CASP1, KDR, AKT1, MAPK1, MAPK3, PRKCG, MAP2K1, HSP90AA1, NOS2, NOS3, MMP2, STAT3, BRAF, F2, SELE, ESR1, TGFBR1, PIK3CA, MDM2, PECAM1, CTNNB1, KRAS, REN, FGFR2, CFB	83	5334	20587	1.95304	0.000668331	8.35691e-05	7.30065e-05
GOTERM_CC_DIRECT	GO:0005576~extracellular region	31	37.3494	2.0404e-10	ACHE, CSF2, FASLG, TNF, INS, TTR, ALOX5, KDR, CCL2, MAPK1, CTSB, CTSA, HSP90AA1, MAP2K2, MMP1, MMP2, MMP3, APOA2, IGF1, MAPK14, F2, MMP9, PGF, VEGFA, IL6, RBP4, IL1B, ALB, REN, FGFR2, CFB	83	2119	20587	3.62866	5.48869e-08	1.82956e-08	1.59832e-08
GOTERM_CC_DIRECT	GO:0005654~nucleoplasm	30	36.1446	0.000436968	CDKN1A, SRC, ADH1B, AKR1B1, NR3C1, CASP8, CCND1, TERT, CASP3, ALOX5, AKT1, MAPK1, EP300, MAPK3, HSP90AA1, PARP1, NOS2, STAT3, PTPN11, MAPK14, ESR1, MTOR, CDK2, BCL2, MDM2, CTNNB1, PPARG, TP53, PPARD, EZH2	83	3962	20587	1.87811	0.110922	0.00559735	0.00488988
GOTERM_CC_DIRECT	GO:0016020~membrane	29	34.9398	0.000394171	ACHE, LRRK2, KIF11, NR3C1, ITGAL, TNF, SLC6A3, EGFR, IGF1R, ICAM1, STS, CCND1, PRKCG, CTSA, G6PD, HSP90AA1, PARP1, ESR1, TGFBR1, MTOR, PGF, VEGFA, PIK3CA, BCL2, BAX, CTNNB1, KRAS, REN, FGFR2	83	3739	20587	1.92379	0.100623	0.0053016	0.00463151
GOTERM_CC_DIRECT	GO:0005615~extracellular space	29	34.9398	7.24e-10	ACHE, CSF2, LRRK2, AKR1B1, FASLG, TNF, EGFR, INS, ICAM1, TTR, ALOX5, CASP1, CCL2, CTSB, MMP2, MMP3, IGF1, F2, SELE, MMP9, PGF, VEGFA, IL6, RBP4, IL1B, ALB, PECAM1, REN, CFB	83	1946	20587	3.69632	1.94756e-07	4.8689e-08	4.2535e-08
GOTERM_CC_DIRECT	GO:0070062~extracellular exosome	22	26.506	0.000120586	CTSA, G6PD, HSP90AA1, SRC, LRRK2, APOA2, AKR1B1, FASLG, ITGAL, F2, MMP9, ADH5, ICAM1, RBP4, TTR, CA2, ALB, PECAM1, BAX, CTNNB1, CFB, CTSB	83	2219	20587	2.45912	0.0319189	0.00249519	0.00217982
GOTERM_CC_DIRECT	GO:0032991~macromolecular complex	20	24.0964	1.71027e-11	CDKN1A, HSP90AA1, PARP1, PTPN11, KIF11, PTGS2, NR3C1, ESR1, TNF, EGFR, CASP8, TTR, ALB, MDM2, CASP1, BCL2, PECAM1, AKT1, CTNNB1, TP53	83	683	20587	7.26314	4.60064e-09	4.60064e-09	4.01914e-09
GOTERM_CC_DIRECT	GO:0005739~mitochondrion	18	21.6867	4.34569e-05	MAP2K1, HSP90AA1, MAP2K2, PARP1, SRC, MMP2, LRRK2, BRAF, MAPK14, NR3C1, ADH5, CASP8, BCL2, BAX, AKT1, MAPK1, TP53, MAPK3	83	1440	20587	3.10045	0.0116221	0.000974158	0.00085103
GOTERM_CC_DIRECT	GO:0048471~perinuclear region of cytoplasm	14	16.8675	6.33832e-06	PRKCG, ACHE, HSP90AA1, MAP2K2, NOS2, SRC, FASLG, SELE, EGFR, PIK3CA, ALOX5, CTNNB1, PPARG, CTSB	83	735	20587	4.7245	0.00170356	0.000189445	0.000165501
GOTERM_CC_DIRECT	GO:0045121~membrane raft	13	15.6627	2.02371e-10	SRC, LRRK2, SELE, TNF, SLC6A3, EGFR, TGFBR1, ICAM1, CASP8, CNR1, CASP3, KDR, PECAM1	83	241	20587	13.3795	5.44379e-08	1.82956e-08	1.59832e-08
GOTERM_CC_DIRECT	GO:0005887~integral component of plasma membrane	12	14.4578	0.0270016	EDNRA, CNR1, PECAM1, KDR, FASLG, SELE, TNF, SLC6A3, EGFR, FGFR2, ICAM1, IGF1R	83	1438	20587	2.06984	0.999366	0.168459	0.147167
GOTERM_CC_DIRECT	GO:0005794~Golgi apparatus	12	14.4578	0.00511291	ACHE, MAP2K1, MAP2K2, STS, NOS3, LRRK2, ALB, KDR, MAPK1, ESR1, FGFR2, MAPK3	83	1131	20587	2.63168	0.748145	0.0509397	0.0445012
GOTERM_CC_DIRECT	GO:0005783~endoplasmic reticulum	11	13.253	0.015262	CTSA, MAP2K1, MAP2K2, STS, LRRK2, ALB, BCL2, KDR, BAX, PTGS2, TP53	83	1144	20587	2.38496	0.984031	0.109246	0.0954377
GOTERM_CC_DIRECT	GO:0009986~cell surface	10	12.0482	0.000963455	ACHE, HSP90AA1, ITGAL, TNF, SLC6A3, EGFR, TGFBR1, FGFR2, ICAM1, VEGFA	83	637	20587	3.89382	0.228404	0.0117804	0.0102915
GOTERM_CC_DIRECT	GO:0043231~intracellular membrane-bounded organelle	9	10.8434	0.0385025	CTSA, G6PD, STS, CSF2, LRRK2, BRAF, PPARG, PTGS2, IGF1R	83	967	20587	2.30851	0.999974	0.203082	0.177414
GOTERM_CC_DIRECT	GO:0005925~focal adhesion	9	10.8434	0.000294595	MAP2K1, MAP2K2, SRC, MAPK1, CTNNB1, KRAS, EGFR, ICAM1, MAPK3	83	426	20587	5.2402	0.0761981	0.00485515	0.00424149
GOTERM_CC_DIRECT	GO:0005788~endoplasmic reticulum lumen	9	10.8434	2.98619e-05	IL6, STS, ALB, APOA2, MAPK1, F2, PTGS2, MAPK3, INS	83	306	20587	7.29518	0.00800078	0.000730258	0.000637958
GOTERM_CC_DIRECT	GO:0009897~external side of plasma membrane	8	9.63855	0.00302646	KDR, FASLG, ITGAL, F2, SELE, TNF, CTSB, ICAM1	83	480	20587	4.13394	0.557516	0.0325647	0.0284487
GOTERM_CC_DIRECT	GO:0005901~caveola	8	9.63855	1.95495e-08	SRC, NOS3, MAPK1, FASLG, PTGS2, SELE, IGF1R, MAPK3	83	75	20587	26.4572	5.25879e-06	1.05176e-06	9.18825e-07
GOTERM_CC_DIRECT	GO:0098978~glutamatergic synapse	7	8.43373	0.00597097	CNR1, SRC, LRRK2, CTNNB1, AKT1, MAPK14, MAPK3	83	411	20587	4.22446	0.800313	0.0573639	0.0501135
GOTERM_CC_DIRECT	GO:0043025~neuronal cell body	7	8.43373	0.00345824	HSP90AA1, SRC, CASP3, LRRK2, TNF, SLC6A3, IGF1R	83	367	20587	4.73093	0.606187	0.0357795	0.0312572
GOTERM_CC_DIRECT	GO:0005764~lysosome	7	8.43373	0.00149057	CTSA, STS, SRC, IL1B, LRRK2, MTOR, CTSB	83	310	20587	5.60082	0.330526	0.0174332	0.0152297
GOTERM_CC_DIRECT	GO:0005667~transcription factor complex	7	8.43373	0.000321698	PARP1, STAT3, CDK2, EP300, CTNNB1, ESR1, TP53	83	231	20587	7.51625	0.0829108	0.00485515	0.00424149
GOTERM_CC_DIRECT	GO:0005741~mitochondrial outer membrane	7	8.43373	0.000164704	CASP8, CNR1, LRRK2, BCL2, BAX, KRAS, MTOR	83	204	20587	8.51104	0.0433417	0.00295369	0.00258036
GOTERM_CC_DIRECT	GO:0043005~neuron projection	6	7.22892	0.0154577	CASP8, SRC, LRRK2, BRAF, PTGS2, SLC6A3	83	366	20587	4.06617	0.984863	0.109246	0.0954377
GOTERM_CC_DIRECT	GO:0005768~endosome	6	7.22892	0.00871513	STS, LRRK2, CDK2, KDR, EGFR, TGFBR1	83	317	20587	4.69469	0.905073	0.0710415	0.0620623
GOTERM_CC_DIRECT	GO:0005769~early endosome	6	7.22892	0.00795777	MAP2K1, MAP2K2, APOA2, KDR, MAPK1, MAPK3	83	310	20587	4.8007	0.883423	0.0680888	0.0594828
GOTERM_CC_DIRECT	GO:0043235~receptor complex	6	7.22892	0.00182755	KDR, PPARG, EGFR, TGFBR1, FGFR2, IGF1R	83	219	20587	6.79551	0.388634	0.0204837	0.0178947
GOTERM_CC_DIRECT	GO:0005770~late endosome	6	7.22892	0.000365615	MAP2K1, MAP2K2, SRC, TTPA, MAPK1, MAPK3	83	153	20587	9.72691	0.093685	0.00517633	0.00452207
GOTERM_CC_DIRECT	GO:1904813~ficolin-1-rich granule lumen	6	7.22892	0.000137701	HSP90AA1, ALOX5, MAPK1, MAPK14, MMP9, CTSB	83	124	20587	12.0017	0.0363664	0.00264583	0.00231141
GOTERM_CC_DIRECT	GO:0005635~nuclear envelope	5	6.0241	0.00809978	PARP1, ALOX5, BAX, MTOR, MAPK3	83	198	20587	6.26354	0.887827	0.0680888	0.0594828
GOTERM_CC_DIRECT	GO:0005911~cell-cell junction	5	6.0241	0.0071535	PRKCG, MAP2K2, PECAM1, CTNNB1, AKT1	83	191	20587	6.49309	0.855027	0.0645044	0.0563514
GOTERM_CC_DIRECT	GO:0031012~extracellular matrix	4	4.81928	0.08467	MMP1, MMP2, MMP3, VEGFA	83	259	20587	3.83067	1	0.361528	0.315833
GOTERM_CC_DIRECT	GO:0016323~basolateral plasma membrane	4	4.81928	0.0744405	HSP90AA1, LRRK2, CTNNB1, EGFR	83	245	20587	4.04957	1	0.32827	0.286779
GOTERM_CC_DIRECT	GO:0031965~nuclear membrane	4	4.81928	0.0737323	CCND1, ALOX5, BCL2, EGFR	83	244	20587	4.06617	1	0.32827	0.286779
GOTERM_CC_DIRECT	GO:0030054~cell junction	4	4.81928	0.0674985	SRC, KDR, CTNNB1, EGFR	83	235	20587	4.22189	1	0.313053	0.273485
GOTERM_CC_DIRECT	GO:0000781~chromosome, telomeric region	4	4.81928	0.0318564	TERT, PARP1, CDK2, EZH2	83	173	20587	5.73494	0.999835	0.182327	0.159282
GOTERM_CC_DIRECT	GO:0005815~microtubule organizing center	4	4.81928	0.0252685	MAP2K1, MAPK1, NR3C1, TP53	83	158	20587	6.2794	0.998977	0.162672	0.142111
GOTERM_CC_DIRECT	GO:0072562~blood microparticle	4	4.81928	0.0202227	ALB, APOA2, F2, CFB	83	145	20587	6.84238	0.995896	0.135998	0.118809
GOTERM_CC_DIRECT	GO:0034774~secretory granule lumen	4	4.81928	0.0109203	HSP90AA1, ALOX5, MAPK14, INS	83	115	20587	8.62734	0.947854	0.0863985	0.0754783
GOTERM_CC_DIRECT	GO:0000922~spindle pole	3	3.61446	0.0973414	CTNNB1, KIF11, MAPK14	83	132	20587	5.63719	1	0.39674	0.346594
GOTERM_CC_DIRECT	GO:0005923~bicellular tight junction	3	3.61446	0.0948748	CCND1, CTNNB1, TGFBR1	83	130	20587	5.72391	1	0.392636	0.343009
GOTERM_CC_DIRECT	GO:0042734~presynaptic membrane	3	3.61446	0.0887913	CNR1, CTNNB1, SLC6A3	83	125	20587	5.95287	1	0.373201	0.32603
GOTERM_CC_DIRECT	GO:0016605~PML body	3	3.61446	0.0668671	TERT, TP53, MTOR	83	106	20587	7.01989	1	0.313053	0.273485
GOTERM_CC_DIRECT	GO:0043202~lysosomal lumen	3	3.61446	0.058272	CTSA, HSP90AA1, FASLG	83	98	20587	7.59294	1	0.279914	0.244534
GOTERM_CC_DIRECT	GO:0035578~azurophil granule lumen	3	3.61446	0.0510994	CTSA, TTR, MAPK1	83	91	20587	8.17702	0.999999	0.254551	0.222377
GOTERM_CC_DIRECT	GO:0045177~apical part of cell	3	3.61446	0.0343232	CA2, CTNNB1, REN	83	73	20587	10.1933	0.999917	0.189853	0.165857
GOTERM_CC_DIRECT	GO:0031093~platelet alpha granule lumen	3	3.61446	0.0293209	ALB, IGF1, VEGFA	83	67	20587	11.1061	0.999666	0.171463	0.149791
GOTERM_CC_DIRECT	GO:0031234~extrinsic component of cytoplasmic side of plasma membrane	3	3.61446	0.0285181	SRC, AKT1, KRAS	83	66	20587	11.2744	0.999583	0.170475	0.148928
GOTERM_CC_DIRECT	GO:0017053~transcriptional repressor complex	3	3.61446	0.0253986	CCND1, MDM2, TP53	83	62	20587	12.0017	0.999013	0.162672	0.142111
GOTERM_CC_DIRECT	GO:0032993~protein-DNA complex	3	3.61446	0.012732	PARP1, EP300, CTNNB1	83	43	20587	17.3048	0.968156	0.0951366	0.0831119
GOTERM_CC_DIRECT	GO:0000307~cyclin-dependent protein kinase holoenzyme complex	3	3.61446	0.012732	CDKN1A, CCND1, CDK2	83	43	20587	17.3048	0.968156	0.0951366	0.0831119
GOTERM_CC_DIRECT	GO:0043209~myelin sheath	3	3.61446	0.00719379	HSP90AA1, CA2, BCL2	83	32	20587	23.2534	0.856601	0.0645044	0.0563514
GOTERM_CC_DIRECT	GO:0008303~caspase complex	3	3.61446	0.00032488	CASP8, CASP3, CASP1	83	7	20587	106.301	0.0836959	0.00485515	0.00424149
GOTERM_CC_DIRECT	GO:0030863~cortical cytoskeleton	2	2.40964	0.0804335	NOS2, SELE	83	21	20587	23.6225	1	0.348977	0.304869
GOTERM_CC_DIRECT	GO:0031143~pseudopodium	2	2.40964	0.0693469	MAPK1, MAPK3	83	18	20587	27.5596	1	0.316175	0.276212
GOTERM_CC_DIRECT	GO:0046930~pore complex	2	2.40964	0.0543591	BCL2, BAX	83	14	20587	35.4337	1	0.265865	0.232262
GOTERM_CC_DIRECT	GO:0099523~presynaptic cytosol	2	2.40964	0.0505751	PRKCG, LRRK2	83	13	20587	38.1594	0.999999	0.254551	0.222377
GOTERM_CC_DIRECT	GO:1990909~Wnt signalosome	2	2.40964	0.0505751	LRRK2, CTNNB1	83	13	20587	38.1594	0.999999	0.254551	0.222377
GOTERM_CC_DIRECT	GO:0016600~flotillin complex	2	2.40964	0.0352887	CTNNB1, SLC6A3	83	9	20587	55.1191	0.999936	0.189853	0.165857
GOTERM_CC_DIRECT	GO:0044294~dendritic growth cone	2	2.40964	0.0352887	HSP90AA1, SRC	83	9	20587	55.1191	0.999936	0.189853	0.165857
GOTERM_CC_DIRECT	GO:0031264~death-inducing signaling complex	2	2.40964	0.0275547	CASP8, CASP3	83	7	20587	70.8675	0.999456	0.168459	0.147167
GOTERM_CC_DIRECT	GO:0035867~alphav-beta3 integrin-IGF-1-IGF1R complex	2	2.40964	0.0158386	IGF1, IGF1R	83	4	20587	124.018	0.986359	0.109246	0.0954377

## Sheet: CC
Term	GeenRatio（%）	PValue	Count
GO:0005737~cytoplasm	55.4217	1.33039e-07	46
GO:0005829~cytosol	54.2169	2.30767e-07	45
GO:0005634~nucleus	51.8072	2.05379e-05	43
GO:0005886~plasma membrane	50.6024	2.48533e-06	42
GO:0005576~extracellular region	37.3494	2.0404e-10	31
GO:0005654~nucleoplasm	36.1446	0.000436968	30
GO:0016020~membrane	34.9398	0.000394171	29
GO:0005615~extracellular space	34.9398	7.24e-10	29
GO:0070062~extracellular exosome	26.506	0.000120586	22
GO:0032991~macromolecular complex	24.0964	1.71027e-11	20
GO:0005739~mitochondrion	21.6867	4.34569e-05	18
GO:0048471~perinuclear region of cytoplasm	16.8675	6.33832e-06	14
GO:0045121~membrane raft	15.6627	2.02371e-10	13
GO:0005887~integral component of plasma membrane	14.4578	0.0270016	12
GO:0005794~Golgi apparatus	14.4578	0.00511291	12
GO:0005783~endoplasmic reticulum	13.253	0.015262	11
GO:0009986~cell surface	12.0482	0.000963455	10
GO:0043231~intracellular membrane-bounded organelle	10.8434	0.0385025	9
GO:0005925~focal adhesion	10.8434	0.000294595	9
GO:0005788~endoplasmic reticulum lumen	10.8434	2.98619e-05	9

## Sheet: GO MF
Category	Term	Count	%	PValue	Genes	List Total	Pop Hits	Pop Total	Fold Enrichment	Bonferroni	Benjamini	FDR
GOTERM_MF_DIRECT	GO:0005515~protein binding	78	93.9759	3.6039e-09	ACHE, CDKN1A, CSF2, LRRK2, AKR1B1, FASLG, KIF11, NR3C1, ITGAL, TNF, SLC6A3, IGF1R, ICAM1, EDNRA, CASP8, CCND1, CA2, CASP3, CASP1, KDR, AKT1, EP300, CTSB, PRKCG, MAP2K1, G6PD, HSP90AA1, MAP2K2, PARP1, MMP2, MMP3, APOA2, F2, MMP9, TGFBR1, PGF, RBP4, PIK3CA, IL1B, PECAM1, PPARG, TP53, CFB, PPARD, SRC, PTGS2, EGFR, INS, TTR, TERT, CNR1, TTPA, ALOX5, CCL2, MAPK1, MAPK3, NOS2, NOS3, STAT3, PTPN11, BRAF…	83	12623	18913	1.40804	1.48481e-06	3.71202e-07	3.36064e-07
GOTERM_MF_DIRECT	GO:0042802~identical protein binding	34	40.9639	2.41289e-14	LRRK2, NR3C1, TNF, ADH5, EGFR, IGF1R, INS, CASP8, TTR, TERT, CNR1, CASP1, KDR, AKT1, MAPK1, MAPK3, G6PD, HSP90AA1, PARP1, STAT3, BRAF, MMP9, ESR1, MTOR, PGF, VEGFA, ALB, BCL2, MDM2, BAX, KRAS, PPARG, TP53, FGFR2	83	1698	18913	4.56272	9.92584e-12	9.94112e-12	9.00009e-12
GOTERM_MF_DIRECT	GO:0005524~ATP binding	21	25.3012	6.60092e-06	PRKCG, MAP2K1, HSP90AA1, MAP2K2, SRC, LRRK2, BRAF, KIF11, MAPK14, EGFR, TGFBR1, MTOR, IGF1R, PIK3CA, CDK2, KDR, AKT1, MAPK1, KRAS, FGFR2, MAPK3	83	1539	18913	3.1093	0.00271589	0.000169974	0.000153884
GOTERM_MF_DIRECT	GO:0008270~zinc ion binding	17	20.4819	8.43968e-07	PRKCG, PARP1, MMP1, ADH1B, MMP2, MMP3, NR3C1, ESR1, MMP9, ADH5, CA2, ALB, MDM2, EP300, PPARG, TP53, PPARD	83	870	18913	4.45258	0.000347655	3.16104e-05	2.86182e-05
GOTERM_MF_DIRECT	GO:0042803~protein homodimerization activity	16	19.2771	4.7254e-07	ACHE, G6PD, HSP90AA1, NOS2, PARP1, LRRK2, STAT3, APOA2, PTGS2, VEGFA, TERT, BCL2, PECAM1, BAX, AKT1, FGFR2	83	728	18913	5.00808	0.000194668	2.16318e-05	1.95842e-05
GOTERM_MF_DIRECT	GO:0004712~protein serine/threonine/tyrosine kinase activity	16	19.2771	5.98894e-10	PRKCG, MAP2K1, MAP2K2, SRC, LRRK2, MAPK14, EGFR, MTOR, IGF1R, PIK3CA, CDK2, KDR, AKT1, MAPK1, FGFR2, MAPK3	83	440	18913	8.28609	2.46744e-07	1.12564e-07	1.01909e-07
GOTERM_MF_DIRECT	GO:0004672~protein kinase activity	15	18.0723	8.19641e-10	PRKCG, MAP2K1, MAP2K2, SRC, LRRK2, BRAF, MAPK14, EGFR, TGFBR1, MTOR, CCND1, CDK2, CCL2, AKT1, FGFR2	83	378	18913	9.04236	3.37692e-07	1.12564e-07	1.01909e-07
GOTERM_MF_DIRECT	GO:0019899~enzyme binding	14	16.8675	9.03808e-09	HSP90AA1, PARP1, SRC, APOA2, PTGS2, MAPK14, ESR1, EGFR, CCND1, MDM2, AKT1, CTNNB1, PPARG, TP53	83	380	18913	8.39512	3.72368e-06	7.44738e-07	6.74241e-07
GOTERM_MF_DIRECT	GO:0004674~protein serine/threonine kinase activity	13	15.6627	1.36664e-07	PRKCG, MAP2K1, MAP2K2, LRRK2, BRAF, MAPK14, TGFBR1, MTOR, PIK3CA, CDK2, AKT1, MAPK1, MAPK3	83	397	18913	7.46166	5.6304e-05	8.04366e-06	7.28224e-06
GOTERM_MF_DIRECT	GO:0003677~DNA binding	11	13.253	0.0600085	TERT, PARP1, ALB, STAT3, EP300, MAPK1, PPARG, NR3C1, ESR1, TP53, PPARD	83	1325	18913	1.89173	1	0.300339	0.271909
GOTERM_MF_DIRECT	GO:0019901~protein kinase binding	11	13.253	7.70362e-05	CDKN1A, CCND1, PARP1, STAT3, CTNNB1, AKT1, PTPN11, KIF11, NR3C1, ESR1, TP53	83	516	18913	4.85764	0.0312417	0.00167047	0.00151234
GOTERM_MF_DIRECT	GO:0005102~receptor binding	10	12.0482	6.75846e-05	SRC, LRRK2, STAT3, APOA2, CCL2, REN, FASLG, F2, SLC6A3, TGFBR1	83	408	18913	5.58499	0.0274617	0.00154694	0.0014005
GOTERM_MF_DIRECT	GO:0044877~macromolecular complex binding	9	10.8434	0.000148659	CDKN1A, CASP8, TTR, CCND1, CASP3, KRAS, ITGAL, SLC6A3, PGF	83	354	18913	5.79324	0.0594141	0.00266294	0.00241087
GOTERM_MF_DIRECT	GO:0004713~protein tyrosine kinase activity	8	9.63855	5.57361e-07	MAP2K1, MAP2K2, SRC, KDR, BRAF, EGFR, FGFR2, IGF1R	83	112	18913	16.2762	0.000229606	2.29633e-05	2.07896e-05
GOTERM_MF_DIRECT	GO:0003682~chromatin binding	7	8.43373	0.0158728	EP300, CTNNB1, PPARG, ESR1, TP53, EGFR, EZH2	83	467	18913	3.41557	0.998629	0.125762	0.113857
GOTERM_MF_DIRECT	GO:0031625~ubiquitin protein ligase binding	7	8.43373	0.00213524	CDKN1A, HSP90AA1, CASP8, MDM2, BCL2, TP53, EGFR	83	306	18913	5.21265	0.585491	0.0226297	0.0204876
GOTERM_MF_DIRECT	GO:0008233~peptidase activity	7	8.43373	6.30727e-06	CASP8, MMP1, CASP3, MMP3, REN, MMP9, CTSB	83	105	18913	15.1912	0.00259523	0.000169974	0.000153884
GOTERM_MF_DIRECT	GO:0019903~protein phosphatase binding	7	8.43373	2.56943e-06	HSP90AA1, STAT3, CTNNB1, PPARG, MAPK14, TP53, EGFR	83	90	18913	17.723	0.00105805	8.64973e-05	7.83094e-05
GOTERM_MF_DIRECT	GO:0097110~scaffold protein binding	7	8.43373	4.45795e-07	MAP2K1, HSP90AA1, MAP2K2, CASP8, SRC, NOS3, BRAF	83	67	18913	23.807	0.000183651	2.16318e-05	1.95842e-05
GOTERM_MF_DIRECT	GO:0003700~transcription factor activity, sequence-specific DNA binding	6	7.22892	0.0948372	STAT3, PPARG, NR3C1, ESR1, TP53, PPARD	83	558	18913	2.45019	1	0.426142	0.385803
GOTERM_MF_DIRECT	GO:0016301~kinase activity	6	7.22892	0.00279308	CDKN1A, PIK3CA, LRRK2, AKT1, EGFR, MTOR	83	222	18913	6.15858	0.684109	0.028067	0.0254102
GOTERM_MF_DIRECT	GO:0005125~cytokine activity	6	7.22892	0.00148411	IL6, CSF2, IL1B, FASLG, TNF, VEGFA	83	192	18913	7.12086	0.457685	0.0179839	0.0162816
GOTERM_MF_DIRECT	GO:0008022~protein C-terminus binding	6	7.22892	0.00145033	MAP2K1, TERT, SRC, EP300, CTNNB1, PPARG	83	191	18913	7.15814	0.450073	0.0179839	0.0162816
GOTERM_MF_DIRECT	GO:0004252~serine-type endopeptidase activity	6	7.22892	0.00135239	MMP1, MMP2, MMP3, F2, MMP9, CFB	83	188	18913	7.27237	0.427395	0.017412	0.0157637
GOTERM_MF_DIRECT	GO:0008083~growth factor activity	6	7.22892	0.000797302	IL6, CSF2, IGF1, F2, PGF, VEGFA	83	167	18913	8.18686	0.280083	0.0112199	0.0101578
GOTERM_MF_DIRECT	GO:0005178~integrin binding	6	7.22892	0.000620841	SRC, IL1B, KDR, IGF1, ITGAL, ICAM1	83	158	18913	8.6532	0.225754	0.00913524	0.0082705
GOTERM_MF_DIRECT	GO:0002020~protease binding	6	7.22892	0.000111169	CASP3, BCL2, TNF, TP53, SLC6A3, INS	83	109	18913	12.5432	0.0447708	0.00208188	0.00188481
GOTERM_MF_DIRECT	GO:0047485~protein N-terminus binding	6	7.22892	0.000101845	MAP2K1, TERT, PARP1, MDM2, TP53, SLC6A3	83	107	18913	12.7776	0.0410939	0.00199809	0.00180895
GOTERM_MF_DIRECT	GO:0004708~MAP kinase kinase activity	6	7.22892	1.10977e-08	MAP2K1, MAP2K2, MAPK1, BRAF, MAPK14, MAPK3	83	18	18913	75.9558	4.57222e-06	7.62039e-07	6.89904e-07
GOTERM_MF_DIRECT	GO:0043565~sequence-specific DNA binding	5	6.0241	0.0613827	BCL2, PPARG, NR3C1, ESR1, PPARD	83	342	18913	3.3314	1	0.301068	0.272569
GOTERM_MF_DIRECT	GO:0045296~cadherin binding	5	6.0241	0.0485267	SRC, KDR, CTNNB1, PTPN11, EGFR	83	316	18913	3.6055	1	0.271916	0.246176
GOTERM_MF_DIRECT	GO:0061629~RNA polymerase II sequence-specific DNA binding transcription factor binding	5	6.0241	0.00810116	PARP1, STAT3, EP300, CTNNB1, TP53	83	182	18913	6.2601	0.96496	0.0758563	0.0686757
GOTERM_MF_DIRECT	GO:0004175~endopeptidase activity	5	6.0241	0.000349196	MMP1, MMP2, MMP3, CASP1, MMP9	83	77	18913	14.7966	0.13402	0.00575475	0.00521
GOTERM_MF_DIRECT	GO:0043539~protein serine/threonine kinase activator activity	5	6.0241	0.000171102	MAP2K1, MAP2K2, PIK3CA, KRAS, F2	83	64	18913	17.8021	0.0680723	0.00293725	0.00265921
GOTERM_MF_DIRECT	GO:0004879~RNA polymerase II transcription factor activity, ligand-activated sequence-specific DNA binding	5	6.0241	8.80107e-05	STAT3, PPARG, NR3C1, ESR1, PPARD	83	54	18913	21.0988	0.0356124	0.00181302	0.0016414
GOTERM_MF_DIRECT	GO:0030331~estrogen receptor binding	5	6.0241	3.24044e-05	PARP1, SRC, CTNNB1, PPARG, ESR1	83	42	18913	27.1271	0.0132621	0.00078533	0.000710991
GOTERM_MF_DIRECT	GO:0005158~insulin receptor binding	5	6.0241	2.72928e-06	SRC, PTPN11, IGF1, IGF1R, INS	83	23	18913	49.5364	0.00112383	8.64973e-05	7.83094e-05
GOTERM_MF_DIRECT	GO:0000976~transcription regulatory region sequence-specific DNA binding	4	4.81928	0.0814418	STAT3, PPARG, TNF, TP53	83	234	18913	3.89517	1	0.381296	0.345202
GOTERM_MF_DIRECT	GO:0016491~oxidoreductase activity	4	4.81928	0.0728102	NOS2, ADH1B, NOS3, ADH5	83	223	18913	4.08731	1	0.348812	0.315793
GOTERM_MF_DIRECT	GO:0004888~transmembrane signaling receptor activity	4	4.81928	0.0477405	PECAM1, SELE, EGFR, ICAM1	83	187	18913	4.87417	1	0.271916	0.246176
GOTERM_MF_DIRECT	GO:0008201~heparin binding	4	4.81928	0.0405335	F2, FGFR2, PGF, VEGFA	83	175	18913	5.2084	1	0.252256	0.228378
GOTERM_MF_DIRECT	GO:0020037~heme binding	4	4.81928	0.0288933	NOS2, SRC, NOS3, PTGS2	83	153	18913	5.95732	0.999994	0.195148	0.176675
GOTERM_MF_DIRECT	GO:0044325~ion channel binding	4	4.81928	0.0217333	HSP90AA1, SRC, LRRK2, CTNNB1	83	137	18913	6.65306	0.999883	0.154382	0.139768
GOTERM_MF_DIRECT	GO:0042826~histone deacetylase binding	4	4.81928	0.0185689	HSP90AA1, CCND1, PARP1, TP53	83	129	18913	7.06566	0.999557	0.134217	0.121512
GOTERM_MF_DIRECT	GO:0004222~metalloendopeptidase activity	4	4.81928	0.0167314	MMP1, MMP2, MMP3, MMP9	83	124	18913	7.35056	0.999043	0.130063	0.117751
GOTERM_MF_DIRECT	GO:0051087~chaperone binding	4	4.81928	0.0118608	TERT, ALB, BAX, TP53	83	109	18913	8.36211	0.99267	0.0997272	0.090287
GOTERM_MF_DIRECT	GO:0019900~kinase binding	4	4.81928	0.00991216	SRC, CASP1, CTNNB1, EGFR	83	102	18913	8.93598	0.983496	0.0868895	0.0786646
GOTERM_MF_DIRECT	GO:0004197~cysteine-type endopeptidase activity	4	4.81928	0.00939262	CASP8, CASP3, CASP1, CTSB	83	100	18913	9.1147	0.979515	0.0841252	0.0761619
GOTERM_MF_DIRECT	GO:0004714~transmembrane receptor protein tyrosine kinase activity	4	4.81928	0.00157404	KDR, EGFR, FGFR2, IGF1R	83	53	18913	17.1975	0.477439	0.0185286	0.0167747
GOTERM_MF_DIRECT	GO:0001223~transcription coactivator binding	4	4.81928	0.00104244	TERT, EP300, ESR1, PPARD	83	46	18913	19.8146	0.349303	0.0138544	0.012543
GOTERM_MF_DIRECT	GO:0097718~disordered domain specific binding	4	4.81928	0.000548768	HSP90AA1, MDM2, CTNNB1, TP53	83	37	18913	24.6343	0.202405	0.00837379	0.00758113
GOTERM_MF_DIRECT	GO:0001221~transcription cofactor binding	4	4.81928	0.000548768	EP300, CTNNB1, PPARG, ESR1	83	37	18913	24.6343	0.202405	0.00837379	0.00758113
GOTERM_MF_DIRECT	GO:0030235~nitric-oxide synthase regulator activity	4	4.81928	4.33064e-06	HSP90AA1, AKT1, ESR1, EGFR	83	8	18913	113.934	0.00178264	0.000127445	0.000115381
GOTERM_MF_DIRECT	GO:0005179~hormone activity	3	3.61446	0.0824929	TTR, IGF1, INS	83	110	18913	6.21457	1	0.381877	0.345729
GOTERM_MF_DIRECT	GO:0008013~beta-catenin binding	3	3.61446	0.0605053	EP300, CTNNB1, ESR1	83	92	18913	7.43046	1	0.300339	0.271909
GOTERM_MF_DIRECT	GO:0051117~ATPase binding	3	3.61446	0.0537073	SRC, ESR1, EGFR	83	86	18913	7.94887	1	0.283685	0.256831
GOTERM_MF_DIRECT	GO:0031490~chromatin DNA binding	3	3.61446	0.0504185	STAT3, EP300, EZH2	83	83	18913	8.23617	1	0.271916	0.246176
GOTERM_MF_DIRECT	GO:0043621~protein self-association	3	3.61446	0.0410222	ACHE, PPARG, TP53	83	74	18913	9.23787	1	0.252256	0.228378
GOTERM_MF_DIRECT	GO:0008237~metallopeptidase activity	3	3.61446	0.0390349	MMP2, MMP3, MMP9	83	72	18913	9.49448	1	0.247421	0.224
GOTERM_MF_DIRECT	GO:0002039~p53 binding	3	3.61446	0.0390349	MDM2, EP300, TP53	83	72	18913	9.49448	1	0.247421	0.224
GOTERM_MF_DIRECT	GO:0005518~collagen binding	3	3.61446	0.0342358	ACHE, MMP9, CTSB	83	67	18913	10.203	0.999999	0.223891	0.202698
GOTERM_MF_DIRECT	GO:0001784~phosphotyrosine binding	3	3.61446	0.0184117	MAPK1, PTPN11, MAPK3	83	48	18913	14.2417	0.999527	0.134217	0.121512
GOTERM_MF_DIRECT	GO:0001222~transcription corepressor binding	3	3.61446	0.0176937	CTNNB1, ESR1, EZH2	83	47	18913	14.5447	0.999361	0.132542	0.119995
GOTERM_MF_DIRECT	GO:0050661~NADP binding	3	3.61446	0.0142905	G6PD, NOS2, NOS3	83	42	18913	16.2762	0.997342	0.115445	0.104517
GOTERM_MF_DIRECT	GO:0005504~fatty acid binding	3	3.61446	0.010633	ALB, ADH5, PPARD	83	36	18913	18.989	0.987775	0.0912669	0.0826276
GOTERM_MF_DIRECT	GO:0005164~tumor necrosis factor receptor binding	3	3.61446	0.00846556	CASP8, FASLG, TNF	83	32	18913	21.3626	0.969883	0.0775069	0.0701701
GOTERM_MF_DIRECT	GO:0051721~protein phosphatase 2A binding	3	3.61446	0.0074661	BCL2, TP53, SLC6A3	83	30	18913	22.7867	0.954388	0.0715357	0.0647641
GOTERM_MF_DIRECT	GO:0004709~MAP kinase kinase kinase activity	3	3.61446	0.00442839	LRRK2, BRAF, EGFR	83	23	18913	29.7218	0.839353	0.0434404	0.0393283
GOTERM_MF_DIRECT	GO:0016004~phospholipase activator activity	3	3.61446	0.0027159	SRC, F2, EGFR	83	18	18913	37.9779	0.673875	0.0279738	0.0253258
GOTERM_MF_DIRECT	GO:0005159~insulin-like growth factor receptor binding	3	3.61446	0.00214213	REN, IGF1, INS	83	16	18913	42.7252	0.586668	0.0226297	0.0204876
GOTERM_MF_DIRECT	GO:0004707~MAP kinase activity	3	3.61446	0.00214213	MAPK1, MAPK14, MAPK3	83	16	18913	42.7252	0.586668	0.0226297	0.0204876
GOTERM_MF_DIRECT	GO:0005123~death receptor binding	3	3.61446	0.00214213	CASP8, CASP3, FASLG	83	16	18913	42.7252	0.586668	0.0226297	0.0204876
GOTERM_MF_DIRECT	GO:0097199~cysteine-type endopeptidase activity involved in apoptotic signaling pathway	3	3.61446	0.000816981	CASP8, CASP3, CASP1	83	10	18913	68.3602	0.285901	0.0112199	0.0101578
GOTERM_MF_DIRECT	GO:0070412~R-SMAD binding	2	2.40964	0.0990858	PARP1, PPARG	83	24	18913	18.989	1	0.438961	0.397409
GOTERM_MF_DIRECT	GO:0043274~phospholipase binding	2	2.40964	0.0951579	SRC, SELE	83	23	18913	19.8146	1	0.426142	0.385803
GOTERM_MF_DIRECT	GO:0003707~steroid hormone receptor activity	2	2.40964	0.0951579	ESR1, PPARD	83	23	18913	19.8146	1	0.426142	0.385803
GOTERM_MF_DIRECT	GO:0001046~core promoter sequence-specific DNA binding	2	2.40964	0.0752635	NR3C1, TP53	83	18	18913	25.3186	1	0.35642	0.322682
GOTERM_MF_DIRECT	GO:0010181~FMN binding	2	2.40964	0.0671853	NOS2, NOS3	83	16	18913	28.4834	1	0.325651	0.294825
GOTERM_MF_DIRECT	GO:0070411~I-SMAD binding	2	2.40964	0.0590374	CTNNB1, TGFBR1	83	14	18913	32.5525	1	0.300289	0.271864
GOTERM_MF_DIRECT	GO:0016702~oxidoreductase activity, acting on single donors with incorporation of molecular oxygen, incorporation of two atoms of oxygen	2	2.40964	0.0590374	ALOX5, PTGS2	83	14	18913	32.5525	1	0.300289	0.271864
GOTERM_MF_DIRECT	GO:0043560~insulin receptor substrate binding	2	2.40964	0.0549372	PIK3CA, IGF1R	83	13	18913	35.0565	1	0.286508	0.259387
GOTERM_MF_DIRECT	GO:0004861~cyclin-dependent protein serine/threonine kinase inhibitor activity	2	2.40964	0.0508192	CDKN1A, CASP3	83	12	18913	37.9779	1	0.271916	0.246176
GOTERM_MF_DIRECT	GO:0097677~STAT family protein binding	2	2.40964	0.0508192	EP300, PPARG	83	12	18913	37.9779	1	0.271916	0.246176
GOTERM_MF_DIRECT	GO:0097200~cysteine-type endopeptidase activity involved in execution phase of apoptosis	2	2.40964	0.0508192	CASP8, CASP3	83	12	18913	37.9779	1	0.271916	0.246176
GOTERM_MF_DIRECT	GO:0005078~MAP-kinase scaffold activity	2	2.40964	0.0466836	MAP2K1, MAP2K2	83	11	18913	41.4304	1	0.270896	0.245253
GOTERM_MF_DIRECT	GO:0034618~arginine binding	2	2.40964	0.0466836	NOS2, NOS3	83	11	18913	41.4304	1	0.270896	0.245253
GOTERM_MF_DIRECT	GO:0070878~primary miRNA binding	2	2.40964	0.0425302	STAT3, EZH2	83	10	18913	45.5735	1	0.253948	0.229909
GOTERM_MF_DIRECT	GO:0097153~cysteine-type endopeptidase activity involved in apoptotic process	2	2.40964	0.0425302	CASP8, CASP3	83	10	18913	45.5735	1	0.253948	0.229909
GOTERM_MF_DIRECT	GO:0004024~alcohol dehydrogenase activity, zinc-dependent	2	2.40964	0.0299623	ADH1B, ADH5	83	7	18913	65.105	0.999996	0.199104	0.180257
GOTERM_MF_DIRECT	GO:0005172~vascular endothelial growth factor receptor binding	2	2.40964	0.0257369	PGF, VEGFA	83	6	18913	75.9558	0.999978	0.176727	0.159998
GOTERM_MF_DIRECT	GO:0051434~BH3 domain binding	2	2.40964	0.0257369	BCL2, BAX	83	6	18913	75.9558	0.999978	0.176727	0.159998
GOTERM_MF_DIRECT	GO:0034617~tetrahydrobiopterin binding	2	2.40964	0.0172315	NOS2, NOS3	83	4	18913	113.934	0.999224	0.13147	0.119025
GOTERM_MF_DIRECT	GO:0004517~nitric-oxide synthase activity	2	2.40964	0.0129513	NOS2, NOS3	83	3	18913	151.912	0.99535	0.106719	0.0966167

## Sheet: MF
Term	GeenRatio（%）	PValue	Count
GO:0005515~protein binding	93.9759	3.6039e-09	78
GO:0042802~identical protein binding	40.9639	2.41289e-14	34
GO:0005524~ATP binding	25.3012	6.60092e-06	21
GO:0008270~zinc ion binding	20.4819	8.43968e-07	17
GO:0042803~protein homodimerization activity	19.2771	4.7254e-07	16
GO:0004712~protein serine/threonine/tyrosine kinase activity	19.2771	5.98894e-10	16
GO:0004672~protein kinase activity	18.0723	8.19641e-10	15
GO:0019899~enzyme binding	16.8675	9.03808e-09	14
GO:0004674~protein serine/threonine kinase activity	15.6627	1.36664e-07	13
GO:0003677~DNA binding	13.253	0.0600085	11
GO:0019901~protein kinase binding	13.253	7.70362e-05	11
GO:0005102~receptor binding	12.0482	6.75846e-05	10
GO:0044877~macromolecular complex binding	10.8434	0.000148659	9
GO:0004713~protein tyrosine kinase activity	9.63855	5.57361e-07	8
GO:0003682~chromatin binding	8.43373	0.0158728	7
GO:0031625~ubiquitin protein ligase binding	8.43373	0.00213524	7
GO:0008233~peptidase activity	8.43373	6.30727e-06	7
GO:0019903~protein phosphatase binding	8.43373	2.56943e-06	7
GO:0097110~scaffold protein binding	8.43373	4.45795e-07	7
GO:0003700~transcription factor activity, sequence-specific DNA binding	7.22892	0.0948372	6

## Sheet: KEGG
Category	Term	Count	%	PValue	Genes	List Total	Pop Hits	Pop Total	Fold Enrichment	Bonferroni	Benjamini	FDR
KEGG_PATHWAY	hsa05200:Pathways in cancer	43	51.8072	1.13592e-29	CDKN1A, FASLG, PTGS2, EGFR, IGF1R, EDNRA, CASP8, CCND1, TERT, CASP3, AKT1, MAPK1, EP300, MAPK3, PRKCG, MAP2K1, HSP90AA1, MAP2K2, NOS2, MMP1, MMP2, STAT3, BRAF, IGF1, F2, MMP9, ESR1, TGFBR1, MTOR, PGF, VEGFA, IL6, PIK3CA, CDK2, BCL2, MDM2, BAX, CTNNB1, KRAS, PPARG, TP53, FGFR2, PPARD	80	531	8205	8.30544	2.74893e-27	2.74893e-27	1.07913e-27
KEGG_PATHWAY	hsa05205:Proteoglycans in cancer	30	36.1446	5.00197e-27	CDKN1A, SRC, FASLG, TNF, EGFR, IGF1R, CCND1, CASP3, KDR, AKT1, MAPK1, MAPK3, PRKCG, MAP2K1, MAP2K2, MMP2, STAT3, PTPN11, BRAF, IGF1, MAPK14, MMP9, ESR1, MTOR, VEGFA, PIK3CA, MDM2, CTNNB1, KRAS, TP53	80	205	8205	15.0091	1.21048e-24	4.03492e-25	1.58396e-25
KEGG_PATHWAY	hsa05163:Human cytomegalovirus infection	28	33.7349	3.92983e-23	CDKN1A, SRC, FASLG, PTGS2, TNF, EGFR, CASP8, CCND1, CASP3, CCL2, AKT1, MAPK1, MAPK3, PRKCG, MAP2K1, MAP2K2, STAT3, MAPK14, MTOR, VEGFA, IL6, PIK3CA, IL1B, MDM2, BAX, CTNNB1, KRAS, TP53	80	225	8205	12.7633	9.5102e-21	1.58503e-21	6.22224e-22
KEGG_PATHWAY	hsa05417:Lipid and atherosclerosis	27	32.5301	2.43051e-22	SRC, FASLG, TNF, ICAM1, CASP8, CASP3, CASP1, CCL2, AKT1, MAPK1, MAPK3, HSP90AA1, MMP1, NOS3, MMP3, STAT3, MAPK14, SELE, MMP9, IL6, PIK3CA, IL1B, BCL2, BAX, KRAS, PPARG, TP53	80	215	8205	12.8799	5.88184e-20	7.3523e-21	2.88623e-21
KEGG_PATHWAY	hsa04151:PI3K-Akt signaling pathway	26	31.3253	9.89873e-16	CDKN1A, FASLG, EGFR, IGF1R, INS, CCND1, KDR, AKT1, MAPK1, MAPK3, MAP2K1, HSP90AA1, MAP2K2, NOS3, IGF1, MTOR, PGF, VEGFA, IL6, PIK3CA, CDK2, BCL2, MDM2, KRAS, TP53, FGFR2	80	354	8205	7.53284	2.41807e-13	1.04152e-14	4.0886e-15
KEGG_PATHWAY	hsa05161:Hepatitis B	25	30.1205	9.4211e-23	CDKN1A, SRC, FASLG, TNF, CASP8, CASP3, AKT1, MAPK1, EP300, MAPK3, PRKCG, MAP2K1, MAP2K2, STAT3, BRAF, MAPK14, MMP9, TGFBR1, IL6, PIK3CA, CDK2, BCL2, BAX, KRAS, TP53	80	162	8205	15.8275	2.27991e-20	3.25701e-21	1.27858e-21
KEGG_PATHWAY	hsa05215:Prostate cancer	25	30.1205	1.77829e-28	CDKN1A, EGFR, IGF1R, INS, CCND1, AKT1, MAPK1, EP300, MAPK3, MAP2K1, HSP90AA1, MAP2K2, MMP3, BRAF, IGF1, MMP9, MTOR, PIK3CA, CDK2, BCL2, MDM2, CTNNB1, KRAS, TP53, FGFR2	80	97	8205	26.4336	4.30346e-26	2.15173e-26	8.44688e-27
KEGG_PATHWAY	hsa05165:Human papillomavirus infection	24	28.9157	2.50706e-14	CDKN1A, MAP2K1, MAP2K2, FASLG, PTGS2, TNF, EGFR, MTOR, VEGFA, CASP8, TERT, PIK3CA, CCND1, CASP3, CDK2, MDM2, BAX, AKT1, EP300, MAPK1, CTNNB1, KRAS, TP53, MAPK3	80	331	8205	7.43656	6.07203e-12	1.89596e-13	7.44283e-14
KEGG_PATHWAY	hsa05167:Kaposi sarcoma-associated herpesvirus infection	24	28.9157	1.55328e-19	CDKN1A, MAP2K1, MAP2K2, CSF2, SRC, STAT3, PTGS2, MAPK14, MTOR, ICAM1, VEGFA, IL6, CASP8, PIK3CA, CCND1, CASP3, BAX, AKT1, EP300, MAPK1, CTNNB1, KRAS, TP53, MAPK3	80	194	8205	12.6881	3.75894e-17	2.96293e-18	1.16313e-18
KEGG_PATHWAY	hsa04010:MAPK signaling pathway	23	27.7108	2.22887e-14	PRKCG, MAP2K1, MAP2K2, BRAF, FASLG, IGF1, MAPK14, TNF, EGFR, TGFBR1, PGF, INS, IGF1R, VEGFA, IL1B, CASP3, KDR, AKT1, MAPK1, KRAS, TP53, FGFR2, MAPK3	80	294	8205	8.0236	5.40035e-12	1.81264e-13	7.11572e-14
KEGG_PATHWAY	hsa01522:Endocrine resistance	23	27.7108	4.60041e-25	CDKN1A, MAP2K1, MAP2K2, SRC, MMP2, BRAF, IGF1, MAPK14, ESR1, MMP9, EGFR, MTOR, IGF1R, PIK3CA, CCND1, MDM2, BCL2, BAX, AKT1, MAPK1, KRAS, TP53, MAPK3	80	98	8205	24.0708	1.1133e-22	2.78325e-23	1.0926e-23
KEGG_PATHWAY	hsa05022:Pathways of neurodegeneration - multiple diseases	22	26.506	2.23788e-09	PRKCG, MAP2K1, MAP2K2, NOS2, LRRK2, BRAF, FASLG, PTGS2, MAPK14, TNF, SLC6A3, MTOR, IL6, CASP8, IL1B, CASP3, BCL2, BAX, MAPK1, CTNNB1, KRAS, MAPK3	80	476	8205	4.74028	5.41567e-07	8.46199e-09	3.32186e-09
KEGG_PATHWAY	hsa04015:Rap1 signaling pathway	22	26.506	2.59672e-16	PRKCG, MAP2K1, MAP2K2, SRC, BRAF, IGF1, ITGAL, MAPK14, EGFR, PGF, INS, IGF1R, VEGFA, PIK3CA, CNR1, KDR, AKT1, MAPK1, CTNNB1, KRAS, FGFR2, MAPK3	80	210	8205	10.7446	5.37348e-14	2.99241e-15	1.17471e-15
KEGG_PATHWAY	hsa04068:FoxO signaling pathway	22	26.506	1.18191e-20	CDKN1A, MAP2K1, MAP2K2, STAT3, BRAF, FASLG, IGF1, MAPK14, EGFR, TGFBR1, INS, IGF1R, IL6, PIK3CA, CCND1, CDK2, MDM2, AKT1, EP300, MAPK1, KRAS, MAPK3	80	131	8205	17.2242	2.86022e-18	2.6002e-19	1.02074e-19
KEGG_PATHWAY	hsa05206:MicroRNAs in cancer	21	25.3012	6.71276e-12	PRKCG, CDKN1A, MAP2K1, MAP2K2, STAT3, PTGS2, MMP9, EGFR, MTOR, VEGFA, PIK3CA, CCND1, CASP3, MDM2, BCL2, EP300, MAPK1, KRAS, TP53, EZH2, MAPK3	80	310	8205	6.94778	1.62448e-09	3.86783e-11	1.51836e-11
KEGG_PATHWAY	hsa04933:AGE-RAGE signaling pathway in diabetic complications	21	25.3012	1.03439e-21	NOS3, MMP2, STAT3, MAPK14, SELE, TNF, TGFBR1, ICAM1, VEGFA, IL6, PIK3CA, CCND1, IL1B, CASP3, BCL2, BAX, CCL2, AKT1, MAPK1, KRAS, MAPK3	80	100	8205	21.5381	2.50322e-19	2.78136e-20	1.09186e-20
KEGG_PATHWAY	hsa01521:EGFR tyrosine kinase inhibitor resistance	21	25.3012	5.96437e-24	PRKCG, MAP2K1, MAP2K2, SRC, STAT3, BRAF, IGF1, EGFR, MTOR, IGF1R, VEGFA, IL6, PIK3CA, KDR, BCL2, BAX, AKT1, MAPK1, KRAS, FGFR2, MAPK3	80	79	8205	27.2634	1.44338e-21	2.88675e-22	1.13323e-22
KEGG_PATHWAY	hsa05166:Human T-cell leukemia virus 1 infection	20	24.0964	1.59335e-13	CDKN1A, MAP2K1, MAP2K2, CSF2, ITGAL, TNF, TGFBR1, ICAM1, IL6, TERT, PIK3CA, CCND1, CDK2, BAX, AKT1, EP300, MAPK1, KRAS, TP53, MAPK3	80	222	8205	9.23986	3.85547e-11	1.13409e-12	4.45201e-13
KEGG_PATHWAY	hsa05160:Hepatitis C	20	24.0964	2.35832e-16	CDKN1A, MAP2K1, MAP2K2, STAT3, BRAF, FASLG, TNF, EGFR, CASP8, PIK3CA, CCND1, CASP3, CDK2, BAX, AKT1, MAPK1, CTNNB1, KRAS, TP53, MAPK3	80	157	8205	13.0653	5.37348e-14	2.95263e-15	1.15909e-15
KEGG_PATHWAY	hsa05226:Gastric cancer	20	24.0964	8.69726e-17	CDKN1A, MAP2K1, MAP2K2, BRAF, EGFR, TGFBR1, MTOR, TERT, PIK3CA, CCND1, CDK2, BCL2, BAX, AKT1, MAPK1, CTNNB1, KRAS, TP53, FGFR2, MAPK3	80	149	8205	13.7668	2.68674e-14	1.31546e-15	5.164e-16
KEGG_PATHWAY	hsa04066:HIF-1 signaling pathway	20	24.0964	1.93374e-19	PRKCG, CDKN1A, MAP2K1, MAP2K2, NOS2, NOS3, STAT3, IGF1, EGFR, MTOR, INS, IGF1R, VEGFA, IL6, PIK3CA, BCL2, AKT1, EP300, MAPK1, MAPK3	80	109	8205	18.8188	4.67966e-17	3.34261e-18	1.31218e-18
KEGG_PATHWAY	hsa05225:Hepatocellular carcinoma	19	22.8916	1.49595e-14	PRKCG, CDKN1A, MAP2K1, MAP2K2, BRAF, EGFR, TGFBR1, MTOR, IGF1R, TERT, PIK3CA, CCND1, BAX, AKT1, MAPK1, CTNNB1, KRAS, TP53, MAPK3	80	168	8205	11.5993	3.6271e-12	1.29292e-13	5.07553e-14
KEGG_PATHWAY	hsa05418:Fluid shear stress and atherosclerosis	19	22.8916	4.71368e-16	HSP90AA1, NOS3, SRC, MMP2, MAPK14, SELE, TNF, MMP9, ICAM1, VEGFA, PIK3CA, IL1B, KDR, BCL2, PECAM1, CCL2, AKT1, CTNNB1, TP53	80	139	8205	14.0193	1.0747e-13	5.18505e-15	2.03545e-15
KEGG_PATHWAY	hsa05010:Alzheimer disease	18	21.6867	9.65451e-08	MAP2K1, MAP2K2, NOS2, BRAF, PTGS2, TNF, MTOR, INS, IL6, CASP8, PIK3CA, IL1B, CASP3, AKT1, MAPK1, CTNNB1, KRAS, MAPK3	80	384	8205	4.80762	2.33636e-05	2.95746e-07	1.16099e-07
KEGG_PATHWAY	hsa04014:Ras signaling pathway	18	21.6867	5.80988e-11	PRKCG, MAP2K1, MAP2K2, FASLG, PTPN11, IGF1, EGFR, PGF, INS, IGF1R, VEGFA, PIK3CA, KDR, AKT1, MAPK1, KRAS, FGFR2, MAPK3	80	236	8205	7.82256	1.40599e-08	2.75684e-10	1.08223e-10
KEGG_PATHWAY	hsa05224:Breast cancer	18	21.6867	2.4487e-14	CDKN1A, MAP2K1, MAP2K2, BRAF, IGF1, ESR1, EGFR, MTOR, IGF1R, PIK3CA, CCND1, BAX, AKT1, MAPK1, CTNNB1, KRAS, TP53, MAPK3	80	147	8205	12.5587	5.93769e-12	1.89596e-13	7.44283e-14
KEGG_PATHWAY	hsa04668:TNF signaling pathway	18	21.6867	2.17011e-16	MAP2K1, CSF2, MMP3, PTGS2, MAPK14, SELE, TNF, MMP9, ICAM1, IL6, CASP8, PIK3CA, IL1B, CASP3, CCL2, AKT1, MAPK1, MAPK3	80	112	8205	16.4833	5.37348e-14	2.91759e-15	1.14534e-15
KEGG_PATHWAY	hsa05210:Colorectal cancer	18	21.6867	1.9625e-18	CDKN1A, MAP2K1, MAP2K2, BRAF, EGFR, TGFBR1, MTOR, PIK3CA, CCND1, CASP3, BCL2, BAX, AKT1, MAPK1, CTNNB1, KRAS, TP53, MAPK3	80	86	8205	21.4666	4.74925e-16	3.16617e-17	1.24292e-17
KEGG_PATHWAY	hsa05214:Glioma	18	21.6867	1.59166e-19	PRKCG, CDKN1A, MAP2K1, MAP2K2, BRAF, IGF1, EGFR, MTOR, IGF1R, PIK3CA, CCND1, MDM2, BAX, AKT1, MAPK1, KRAS, TP53, MAPK3	80	75	8205	24.615	3.85181e-17	2.96293e-18	1.16313e-18
KEGG_PATHWAY	hsa05132:Salmonella infection	17	20.4819	1.25112e-09	MAP2K1, HSP90AA1, MAP2K2, MAPK14, TNF, IL6, CASP8, PIK3CA, IL1B, CASP3, CASP1, BCL2, BAX, AKT1, MAPK1, CTNNB1, MAPK3	80	249	8205	7.00226	3.02771e-07	4.8059e-09	1.88661e-09
KEGG_PATHWAY	hsa05171:Coronavirus disease - COVID-19	17	20.4819	4.41174e-10	PRKCG, CSF2, MMP1, STAT3, MMP3, F2, MAPK14, TNF, EGFR, IL6, PIK3CA, IL1B, CASP1, CCL2, MAPK1, CFB, MAPK3	80	232	8205	7.51536	1.06764e-07	1.84076e-09	7.22613e-10
KEGG_PATHWAY	hsa05207:Chemical carcinogenesis - receptor activation	17	20.4819	1.14873e-10	PRKCG, MAP2K1, HSP90AA1, MAP2K2, SRC, STAT3, ESR1, EGFR, MTOR, VEGFA, PIK3CA, CCND1, BCL2, AKT1, MAPK1, KRAS, MAPK3	80	212	8205	8.22435	2.77992e-08	5.05441e-10	1.98417e-10
KEGG_PATHWAY	hsa05169:Epstein-Barr virus infection	17	20.4819	5.54305e-11	CDKN1A, STAT3, ITGAL, MAPK14, TNF, ICAM1, IL6, CASP8, PIK3CA, CCND1, CASP3, CDK2, MDM2, BCL2, BAX, AKT1, TP53	80	202	8205	8.6315	1.34142e-08	2.68284e-10	1.05318e-10
KEGG_PATHWAY	hsa04510:Focal adhesion	17	20.4819	5.14184e-11	PRKCG, MAP2K1, SRC, BRAF, IGF1, EGFR, PGF, IGF1R, VEGFA, PIK3CA, CCND1, KDR, BCL2, AKT1, MAPK1, CTNNB1, MAPK3	80	201	8205	8.67444	1.24433e-08	2.53944e-10	9.96888e-11
KEGG_PATHWAY	hsa05164:Influenza A	17	20.4819	4.32351e-12	MAP2K1, MAP2K2, FASLG, TNF, ICAM1, IL6, CASP8, PIK3CA, IL1B, CASP3, CASP1, BAX, CCL2, AKT1, EP300, MAPK1, MAPK3	80	171	8205	10.1963	1.0463e-09	2.55193e-11	1.00179e-11
KEGG_PATHWAY	hsa04926:Relaxin signaling pathway	17	20.4819	5.06885e-14	MAP2K1, MAP2K2, NOS2, NOS3, MMP1, SRC, MMP2, MAPK14, MMP9, EGFR, TGFBR1, VEGFA, PIK3CA, AKT1, MAPK1, KRAS, MAPK3	80	129	8205	13.516	1.22784e-11	3.71716e-13	1.45921e-13
KEGG_PATHWAY	hsa05131:Shigellosis	16	19.2771	9.55201e-09	CSF2, SRC, MAPK14, TNF, EGFR, MTOR, PIK3CA, IL1B, MDM2, CASP1, BCL2, BAX, AKT1, MAPK1, TP53, MAPK3	80	247	8205	6.64372	2.31158e-06	3.30227e-08	1.29634e-08
KEGG_PATHWAY	hsa05170:Human immunodeficiency virus 1 infection	16	19.2771	1.1658e-09	PRKCG, MAP2K1, MAP2K2, FASLG, MAPK14, TNF, MTOR, CASP8, PIK3CA, CASP3, BCL2, BAX, AKT1, MAPK1, KRAS, MAPK3	80	212	8205	7.74057	2.82124e-07	4.62499e-09	1.81559e-09
KEGG_PATHWAY	hsa04218:Cellular senescence	16	19.2771	1.47299e-11	CDKN1A, MAP2K1, MAP2K2, MAPK14, TGFBR1, MTOR, IL6, PIK3CA, CCND1, CDK2, MDM2, AKT1, MAPK1, KRAS, TP53, MAPK3	80	156	8205	10.5192	3.56463e-09	8.10143e-11	3.18031e-11
KEGG_PATHWAY	hsa04210:Apoptosis	16	19.2771	1.96291e-12	MAP2K1, MAP2K2, PARP1, FASLG, TNF, CASP8, PIK3CA, CASP3, BCL2, BAX, AKT1, MAPK1, KRAS, TP53, CTSB, MAPK3	80	136	8205	12.0662	4.75016e-10	1.18756e-11	4.66192e-12
KEGG_PATHWAY	hsa04919:Thyroid hormone signaling pathway	16	19.2771	3.42696e-13	PRKCG, MAP2K1, MAP2K2, SRC, ESR1, MTOR, PIK3CA, CCND1, MDM2, AKT1, EP300, MAPK1, CTNNB1, KRAS, TP53, MAPK3	80	121	8205	13.562	8.29397e-11	2.30368e-12	9.04337e-13
KEGG_PATHWAY	hsa05212:Pancreatic cancer	16	19.2771	2.44019e-16	CDKN1A, MAP2K1, STAT3, BRAF, EGFR, TGFBR1, MTOR, VEGFA, PIK3CA, CCND1, BAX, AKT1, MAPK1, KRAS, TP53, MAPK3	80	76	8205	21.5921	5.37348e-14	2.95263e-15	1.15909e-15
KEGG_PATHWAY	hsa05218:Melanoma	16	19.2771	1.02443e-16	CDKN1A, MAP2K1, MAP2K2, BRAF, IGF1, EGFR, IGF1R, PIK3CA, CCND1, MDM2, BAX, AKT1, MAPK1, KRAS, TP53, MAPK3	80	72	8205	22.7917	2.68674e-14	1.45831e-15	5.72476e-16
KEGG_PATHWAY	hsa05219:Bladder cancer	16	19.2771	7.18114e-21	CDKN1A, MAP2K1, MAP2K2, MMP1, SRC, MMP2, BRAF, MMP9, EGFR, VEGFA, CCND1, MDM2, MAPK1, KRAS, TP53, MAPK3	80	41	8205	40.0244	1.73783e-18	1.73783e-19	6.82208e-20
KEGG_PATHWAY	hsa05168:Herpes simplex virus 1 infection	15	18.0723	0.000328342	SRC, FASLG, PTPN11, TNF, MTOR, IL6, CASP8, PIK3CA, IL1B, CASP3, BCL2, BAX, CCL2, AKT1, TP53	80	512	8205	3.00476	0.0763959	0.000630625	0.000328342
KEGG_PATHWAY	hsa05203:Viral carcinogenesis	15	18.0723	6.62578e-09	CDKN1A, SRC, STAT3, CASP8, PIK3CA, CCND1, CASP3, CDK2, MDM2, BAX, EP300, MAPK1, KRAS, TP53, MAPK3	80	204	8205	7.54136	1.60344e-06	2.39319e-08	9.39476e-09
KEGG_PATHWAY	hsa04915:Estrogen signaling pathway	15	18.0723	3.65087e-11	MAP2K1, HSP90AA1, MAP2K2, NOS3, SRC, MMP2, ESR1, MMP9, EGFR, PIK3CA, BCL2, AKT1, MAPK1, KRAS, MAPK3	80	138	8205	11.1481	8.8351e-09	1.92068e-10	7.53984e-11
KEGG_PATHWAY	hsa04650:Natural killer cell mediated cytotoxicity	15	18.0723	1.04493e-11	PRKCG, MAP2K1, MAP2K2, CSF2, BRAF, FASLG, PTPN11, ITGAL, TNF, ICAM1, PIK3CA, CASP3, MAPK1, KRAS, MAPK3	80	126	8205	12.2098	2.52873e-09	5.88078e-11	2.30857e-11
KEGG_PATHWAY	hsa04625:C-type lectin receptor signaling pathway	15	18.0723	7.10945e-13	SRC, PTPN11, PTGS2, MAPK14, TNF, IL6, CASP8, PIK3CA, IL1B, MDM2, CASP1, AKT1, MAPK1, KRAS, MAPK3	80	104	8205	14.7927	1.72059e-10	4.64997e-12	1.8254e-12
KEGG_PATHWAY	hsa04657:IL-17 signaling pathway	15	18.0723	1.67951e-13	HSP90AA1, CSF2, MMP1, MMP3, PTGS2, MAPK14, TNF, MMP9, IL6, CASP8, IL1B, CASP3, CCL2, MAPK1, MAPK3	80	94	8205	16.3664	4.06504e-11	1.16126e-12	4.55866e-13
KEGG_PATHWAY	hsa05220:Chronic myeloid leukemia	15	18.0723	7.54716e-15	CDKN1A, MAP2K1, MAP2K2, BRAF, PTPN11, TGFBR1, PIK3CA, CCND1, MDM2, BAX, AKT1, MAPK1, KRAS, TP53, MAPK3	80	76	8205	20.2426	1.82698e-12	6.76449e-14	2.65548e-14
KEGG_PATHWAY	hsa05223:Non-small cell lung cancer	15	18.0723	3.39993e-15	PRKCG, CDKN1A, MAP2K1, MAP2K2, STAT3, BRAF, EGFR, PIK3CA, CCND1, BAX, AKT1, MAPK1, KRAS, TP53, MAPK3	80	72	8205	21.3672	8.32889e-13	3.42826e-14	1.34581e-14
KEGG_PATHWAY	hsa04810:Regulation of actin cytoskeleton	14	16.8675	2.2899e-07	MAP2K1, MAP2K2, SRC, BRAF, ITGAL, F2, EGFR, INS, PIK3CA, AKT1, MAPK1, KRAS, FGFR2, MAPK3	80	229	8205	6.2702	5.5414e-05	6.45442e-07	2.53376e-07
KEGG_PATHWAY	hsa05130:Pathogenic Escherichia coli infection	14	16.8675	3.89807e-08	SRC, FASLG, PTPN11, F2, MAPK14, TNF, IL6, CASP8, IL1B, CASP3, CASP1, BAX, MAPK1, MAPK3	80	197	8205	7.28871	9.43329e-06	1.27477e-07	5.00428e-08
KEGG_PATHWAY	hsa05152:Tuberculosis	14	16.8675	1.3197e-08	NOS2, SRC, MAPK14, TNF, IL6, CASP8, IL1B, CASP3, BCL2, BAX, AKT1, EP300, MAPK1, MAPK3	80	180	8205	7.97708	3.19367e-06	4.49814e-08	1.7658e-08
KEGG_PATHWAY	hsa04150:mTOR signaling pathway	14	16.8675	2.29731e-09	PRKCG, MAP2K1, MAP2K2, BRAF, IGF1, TNF, MTOR, INS, IGF1R, PIK3CA, AKT1, MAPK1, KRAS, MAPK3	80	156	8205	9.20433	5.55948e-07	8.55304e-09	3.3576e-09
KEGG_PATHWAY	hsa04071:Sphingolipid signaling pathway	14	16.8675	7.6291e-11	PRKCG, MAP2K1, MAP2K2, NOS3, MAPK14, TNF, PIK3CA, BCL2, BAX, AKT1, MAPK1, KRAS, TP53, MAPK3	80	119	8205	12.0662	1.84624e-08	3.41897e-10	1.34216e-10
KEGG_PATHWAY	hsa04722:Neurotrophin signaling pathway	14	16.8675	7.6291e-11	MAP2K1, MAP2K2, BRAF, FASLG, PTPN11, MAPK14, PIK3CA, BCL2, BAX, AKT1, MAPK1, KRAS, TP53, MAPK3	80	119	8205	12.0662	1.84624e-08	3.41897e-10	1.34216e-10
KEGG_PATHWAY	hsa04370:VEGF signaling pathway	14	16.8675	6.16436e-15	PRKCG, MAP2K1, MAP2K2, NOS3, SRC, PTGS2, MAPK14, VEGFA, PIK3CA, KDR, AKT1, MAPK1, KRAS, MAPK3	80	59	8205	24.3369	1.50457e-12	5.7376e-14	2.25236e-14
KEGG_PATHWAY	hsa05213:Endometrial cancer	14	16.8675	4.86912e-15	CDKN1A, MAP2K1, MAP2K2, BRAF, EGFR, PIK3CA, CCND1, BAX, AKT1, MAPK1, CTNNB1, KRAS, TP53, MAPK3	80	58	8205	24.7565	1.18217e-12	4.71331e-14	1.85027e-14
KEGG_PATHWAY	hsa05208:Chemical carcinogenesis - reactive oxygen species	13	15.6627	1.24076e-06	MAP2K1, MAP2K2, SRC, BRAF, PTPN11, MAPK14, EGFR, VEGFA, PIK3CA, AKT1, MAPK1, KRAS, MAPK3	80	223	8205	5.97898	0.00030022	3.12776e-06	1.24076e-06
KEGG_PATHWAY	hsa05415:Diabetic cardiomyopathy	13	15.6627	4.54453e-07	PRKCG, G6PD, PARP1, NOS3, MMP2, MAPK14, MMP9, TGFBR1, MTOR, INS, PIK3CA, AKT1, REN	80	203	8205	6.56804	0.000109972	1.2347e-06	4.84694e-07
KEGG_PATHWAY	hsa04550:Signaling pathways regulating pluripotency of stem cells	13	15.6627	9.30995e-09	MAP2K1, MAP2K2, STAT3, IGF1, MAPK14, IGF1R, PIK3CA, AKT1, MAPK1, CTNNB1, KRAS, FGFR2, MAPK3	80	143	8205	9.32386	2.25301e-06	3.26523e-08	1.2818e-08
KEGG_PATHWAY	hsa05162:Measles	13	15.6627	6.73385e-09	STAT3, FASLG, IL6, CASP8, PIK3CA, CCND1, IL1B, CASP3, CDK2, BCL2, BAX, AKT1, TP53	80	139	8205	9.59218	1.62959e-06	2.39646e-08	9.40758e-09
KEGG_PATHWAY	hsa05135:Yersinia infection	13	15.6627	5.70399e-09	MAP2K1, MAP2K2, SRC, MAPK14, TNF, IL6, PIK3CA, IL1B, CASP1, CCL2, AKT1, MAPK1, MAPK3	80	137	8205	9.73221	1.38037e-06	2.09146e-08	8.21029e-09
KEGG_PATHWAY	hsa04935:Growth hormone synthesis, secretion and action	13	15.6627	1.23177e-09	PRKCG, MAP2K1, MAP2K2, STAT3, IGF1, MAPK14, MTOR, PIK3CA, AKT1, EP300, MAPK1, KRAS, MAPK3	80	120	8205	11.1109	2.98088e-07	4.8059e-09	1.88661e-09
KEGG_PATHWAY	hsa05142:Chagas disease	13	15.6627	1.81068e-10	NOS2, FASLG, MAPK14, TNF, TGFBR1, IL6, CASP8, PIK3CA, IL1B, CCL2, AKT1, MAPK1, MAPK3	80	102	8205	13.0717	4.38185e-08	7.68745e-10	3.0178e-10
KEGG_PATHWAY	hsa04914:Progesterone-mediated oocyte maturation	13	15.6627	1.81068e-10	MAP2K1, HSP90AA1, BRAF, IGF1, MAPK14, INS, IGF1R, PIK3CA, CDK2, AKT1, MAPK1, KRAS, MAPK3	80	102	8205	13.0717	4.38185e-08	7.68745e-10	3.0178e-10
KEGG_PATHWAY	hsa04012:ErbB signaling pathway	13	15.6627	2.00715e-11	PRKCG, CDKN1A, MAP2K1, MAP2K2, SRC, BRAF, EGFR, MTOR, PIK3CA, AKT1, MAPK1, KRAS, MAPK3	80	85	8205	15.686	4.8573e-09	1.0794e-10	4.23732e-11
KEGG_PATHWAY	hsa04917:Prolactin signaling pathway	13	15.6627	1.81934e-12	MAP2K1, MAP2K2, SRC, STAT3, MAPK14, ESR1, INS, PIK3CA, CCND1, AKT1, MAPK1, KRAS, MAPK3	80	70	8205	19.0473	4.40276e-10	1.12892e-11	4.43171e-12
KEGG_PATHWAY	hsa05221:Acute myeloid leukemia	13	15.6627	1.04922e-12	MAP2K1, MAP2K2, CSF2, STAT3, BRAF, MTOR, PIK3CA, CCND1, AKT1, MAPK1, KRAS, PPARD, MAPK3	80	67	8205	19.9002	2.53924e-10	6.68187e-12	2.62305e-12
KEGG_PATHWAY	hsa04613:Neutrophil extracellular trap formation	12	14.4578	1.76082e-06	PRKCG, MAP2K1, MAP2K2, PIK3CA, SRC, CASP1, MAPK1, AKT1, ITGAL, MAPK14, MTOR, MAPK3	80	190	8205	6.47763	0.000426027	4.30422e-06	1.76082e-06
KEGG_PATHWAY	hsa04621:NOD-like receptor signaling pathway	12	14.4578	1.28305e-06	IL6, HSP90AA1, CASP8, IL1B, CASP1, BCL2, MAPK1, CCL2, MAPK14, TNF, CTSB, MAPK3	80	184	8205	6.68886	0.000310451	3.16835e-06	1.28305e-06
KEGG_PATHWAY	hsa04630:JAK-STAT signaling pathway	12	14.4578	4.59184e-07	IL6, CDKN1A, CSF2, CCND1, PIK3CA, STAT3, BCL2, EP300, AKT1, PTPN11, EGFR, MTOR	80	166	8205	7.41416	0.000111116	1.2347e-06	4.84694e-07
KEGG_PATHWAY	hsa04932:Non-alcoholic fatty liver disease	12	14.4578	2.29372e-07	IL6, CASP8, PIK3CA, IL1B, CASP3, BAX, AKT1, FASLG, PPARG, MAPK14, TNF, INS	80	155	8205	7.94032	5.55065e-05	6.45442e-07	2.53376e-07
KEGG_PATHWAY	hsa04921:Oxytocin signaling pathway	12	14.4578	2.1474e-07	PRKCG, CDKN1A, MAP2K1, MAP2K2, CCND1, SRC, NOS3, MAPK1, KRAS, PTGS2, EGFR, MAPK3	80	154	8205	7.99188	5.19658e-05	6.2611e-07	2.45787e-07
KEGG_PATHWAY	hsa04072:Phospholipase D signaling pathway	12	14.4578	1.4306e-07	MAP2K1, MAP2K2, PIK3CA, MAPK1, AKT1, KRAS, PTPN11, F2, EGFR, MTOR, MAPK3, INS	80	148	8205	8.31588	3.46199e-05	4.27413e-07	1.67786e-07
KEGG_PATHWAY	hsa04936:Alcoholic liver disease	12	14.4578	9.34731e-08	IL6, CASP8, CCND1, ADH1B, IL1B, CASP3, CTNNB1, AKT1, FASLG, MAPK14, TNF, ADH5	80	142	8205	8.66725	2.26202e-05	2.90006e-07	1.13845e-07
KEGG_PATHWAY	hsa04140:Autophagy - animal	12	14.4578	8.6898e-08	MAP2K1, MAP2K2, PIK3CA, BCL2, MAPK1, AKT1, KRAS, MTOR, CTSB, IGF1R, MAPK3, INS	80	141	8205	8.72872	2.10291e-05	2.76417e-07	1.08511e-07
KEGG_PATHWAY	hsa05235:PD-L1 expression and PD-1 checkpoint pathway in cancer	12	14.4578	6.43432e-10	MAP2K1, MAP2K2, PIK3CA, STAT3, MAPK1, AKT1, KRAS, PTPN11, MAPK14, EGFR, MTOR, MAPK3	80	89	8205	13.8287	1.55711e-07	2.63916e-09	1.03603e-09
KEGG_PATHWAY	hsa01524:Platinum drug resistance	12	14.4578	7.08786e-11	CDKN1A, CASP8, PIK3CA, CASP3, MDM2, BCL2, BAX, MAPK1, AKT1, FASLG, TP53, MAPK3	80	73	8205	16.8596	1.71526e-08	3.29858e-10	1.2949e-10
KEGG_PATHWAY	hsa05230:Central carbon metabolism in cancer	12	14.4578	4.41019e-11	MAP2K1, G6PD, MAP2K2, PIK3CA, MAPK1, AKT1, KRAS, TP53, EGFR, FGFR2, MTOR, MAPK3	80	70	8205	17.5821	1.06727e-08	2.22347e-10	8.7285e-11
KEGG_PATHWAY	hsa05211:Renal cell carcinoma	12	14.4578	3.74575e-11	CDKN1A, MAP2K1, MAP2K2, PIK3CA, EP300, MAPK1, AKT1, BRAF, KRAS, PTPN11, MAPK3, VEGFA	80	69	8205	17.837	9.06471e-09	1.92866e-10	7.57119e-11
KEGG_PATHWAY	hsa05216:Thyroid cancer	12	14.4578	2.24707e-14	CDKN1A, MAP2K1, MAP2K2, CCND1, BAX, MAPK1, CTNNB1, BRAF, KRAS, PPARG, TP53, MAPK3	80	37	8205	33.2635	5.42721e-12	1.81264e-13	7.11572e-14
KEGG_PATHWAY	hsa05202:Transcriptional misregulation in cancer	11	13.253	1.44464e-05	IL6, CDKN1A, CSF2, MMP3, MDM2, BAX, PPARG, IGF1, TP53, MMP9, IGF1R	80	193	8205	5.84553	0.00348995	3.1782e-05	1.44464e-05
KEGG_PATHWAY	hsa04371:Apelin signaling pathway	11	13.253	7.49397e-07	MAP2K1, MAP2K2, CCND1, NOS2, NOS3, MAPK1, AKT1, KRAS, TGFBR1, MTOR, MAPK3	80	139	8205	8.11646	0.000181338	1.95004e-06	7.65513e-07
KEGG_PATHWAY	hsa05145:Toxoplasmosis	11	13.253	9.80737e-08	CASP8, NOS2, ALOX5, CASP3, STAT3, BCL2, MAPK1, AKT1, MAPK14, TNF, MAPK3	80	112	8205	10.0731	2.37336e-05	2.96673e-07	1.16463e-07
KEGG_PATHWAY	hsa04620:Toll-like receptor signaling pathway	11	13.253	4.81114e-08	IL6, MAP2K1, MAP2K2, CASP8, PIK3CA, IL1B, MAPK1, AKT1, MAPK14, TNF, MAPK3	80	104	8205	10.848	1.16429e-05	1.5524e-07	6.09411e-08
KEGG_PATHWAY	hsa05222:Small cell lung cancer	11	13.253	1.45802e-08	CDKN1A, CCND1, PIK3CA, NOS2, CASP3, CDK2, BCL2, BAX, AKT1, PTGS2, TP53	80	92	8205	12.2629	3.52841e-06	4.90058e-08	1.92378e-08
KEGG_PATHWAY	hsa04664:Fc epsilon RI signaling pathway	11	13.253	7.07375e-10	MAP2K1, MAP2K2, CSF2, PIK3CA, ALOX5, MAPK1, AKT1, KRAS, MAPK14, TNF, MAPK3	80	68	8205	16.591	1.71185e-07	2.85308e-09	1.12001e-09
KEGG_PATHWAY	hsa04062:Chemokine signaling pathway	10	12.0482	8.73072e-05	MAP2K1, PIK3CA, SRC, STAT3, MAPK1, CCL2, AKT1, BRAF, KRAS, MAPK3	80	192	8205	5.3418	0.0209076	0.000177549	8.73072e-05
KEGG_PATHWAY	hsa04217:Necroptosis	10	12.0482	1.98352e-05	HSP90AA1, CASP8, PARP1, IL1B, STAT3, CASP1, BCL2, BAX, FASLG, TNF	80	159	8205	6.45047	0.00478866	4.26034e-05	1.98352e-05
KEGG_PATHWAY	hsa04934:Cushing syndrome	10	12.0482	1.61683e-05	CDKN1A, MAP2K1, MAP2K2, CCND1, CDK2, MAPK1, CTNNB1, BRAF, EGFR, MAPK3	80	155	8205	6.61694	0.00390513	3.52499e-05	1.61683e-05
KEGG_PATHWAY	hsa04910:Insulin signaling pathway	10	12.0482	5.9278e-06	MAP2K1, MAP2K2, PIK3CA, MAPK1, AKT1, BRAF, KRAS, MTOR, MAPK3, INS	80	137	8205	7.48631	0.0014335	1.36622e-05	5.9278e-06
KEGG_PATHWAY	hsa04380:Osteoclast differentiation	10	12.0482	3.38195e-06	MAP2K1, PIK3CA, IL1B, MAPK1, AKT1, PPARG, MAPK14, TNF, TGFBR1, MAPK3	80	128	8205	8.0127	0.000818098	7.94594e-06	3.38195e-06
KEGG_PATHWAY	hsa04670:Leukocyte transendothelial migration	10	12.0482	1.28153e-06	PRKCG, PIK3CA, MMP2, PECAM1, CTNNB1, PTPN11, ITGAL, MAPK14, MMP9, ICAM1	80	114	8205	8.99671	0.000310082	3.16835e-06	1.28153e-06
KEGG_PATHWAY	hsa04660:T cell receptor signaling pathway	10	12.0482	5.86906e-07	MAP2K1, MAP2K2, CSF2, PIK3CA, MAPK1, AKT1, KRAS, MAPK14, TNF, MAPK3	80	104	8205	9.86178	0.000142021	1.54382e-06	6.06044e-07
KEGG_PATHWAY	hsa05231:Choline metabolism in cancer	10	12.0482	3.52131e-07	PRKCG, MAP2K1, MAP2K2, PIK3CA, MAPK1, AKT1, KRAS, EGFR, MTOR, MAPK3	80	98	8205	10.4656	8.52122e-05	9.79492e-07	3.84511e-07
KEGG_PATHWAY	hsa05323:Rheumatoid arthritis	10	12.0482	2.23712e-07	IL6, CSF2, MMP1, IL1B, MMP3, CCL2, ITGAL, TNF, ICAM1, VEGFA	80	93	8205	11.0282	5.41368e-05	6.44504e-07	2.53008e-07
KEGG_PATHWAY	hsa04211:Longevity regulating pathway	10	12.0482	1.52485e-07	PIK3CA, BAX, AKT1, KRAS, PPARG, IGF1, TP53, MTOR, IGF1R, INS	80	89	8205	11.5239	3.69006e-05	4.50016e-07	1.76659e-07
KEGG_PATHWAY	hsa04115:p53 signaling pathway	10	12.0482	2.63567e-08	CDKN1A, CASP8, CCND1, CASP3, CDK2, MDM2, BCL2, BAX, IGF1, TP53	80	73	8205	14.0497	6.37829e-06	8.73741e-08	3.42998e-08
KEGG_PATHWAY	hsa05014:Amyotrophic lateral sclerosis	9	10.8434	0.0233055	NOS2, CASP3, CASP1, BCL2, BAX, MAPK14, TNF, TP53, MTOR	80	364	8205	2.53589	0.996676	0.0383668	0.0233055
KEGG_PATHWAY	hsa05020:Prion disease	9	10.8434	0.00457568	IL6, PIK3CA, IL1B, CASP3, BAX, MAPK1, MAPK14, TNF, MAPK3	80	273	8205	3.38118	0.670394	0.00802402	0.00457568
KEGG_PATHWAY	hsa04024:cAMP signaling pathway	9	10.8434	0.0012296	MAP2K1, EDNRA, MAP2K2, PIK3CA, EP300, MAPK1, AKT1, BRAF, MAPK3	80	221	8205	4.17675	0.257511	0.00232472	0.0012296
KEGG_PATHWAY	hsa04726:Serotonergic synapse	9	10.8434	1.32884e-05	PRKCG, MAP2K1, ALOX5, CASP3, MAPK1, BRAF, KRAS, PTGS2, MAPK3	80	115	8205	8.02663	0.00321064	2.95026e-05	1.32884e-05
KEGG_PATHWAY	hsa04725:Cholinergic synapse	9	10.8434	1.16755e-05	PRKCG, ACHE, MAP2K1, PIK3CA, BCL2, MAPK1, AKT1, KRAS, MAPK3	80	113	8205	8.16869	0.00282149	2.61617e-05	1.16755e-05
KEGG_PATHWAY	hsa04659:Th17 cell differentiation	9	10.8434	8.3485e-06	IL6, HSP90AA1, IL1B, STAT3, MAPK1, MAPK14, TGFBR1, MTOR, MAPK3	80	108	8205	8.54688	0.00201831	1.88817e-05	8.3485e-06
KEGG_PATHWAY	hsa04931:Insulin resistance	9	10.8434	8.3485e-06	IL6, PIK3CA, NOS3, STAT3, AKT1, PTPN11, TNF, MTOR, INS	80	108	8205	8.54688	0.00201831	1.88817e-05	8.3485e-06
KEGG_PATHWAY	hsa04912:GnRH signaling pathway	9	10.8434	2.71227e-06	MAP2K1, MAP2K2, SRC, MMP2, MAPK1, KRAS, MAPK14, EGFR, MAPK3	80	93	8205	9.9254	0.000656156	6.49872e-06	2.71227e-06
KEGG_PATHWAY	hsa05133:Pertussis	9	10.8434	5.72728e-07	IL6, NOS2, IL1B, CASP3, CASP1, MAPK1, MAPK14, TNF, MAPK3	80	76	8205	12.1456	0.000138591	1.52308e-06	5.97903e-07
KEGG_PATHWAY	hsa04730:Long-term depression	9	10.8434	8.7951e-08	PRKCG, MAP2K1, MAP2K2, MAPK1, BRAF, KRAS, IGF1, IGF1R, MAPK3	80	60	8205	15.3844	2.12839e-05	2.76417e-07	1.08511e-07
KEGG_PATHWAY	hsa04020:Calcium signaling pathway	8	9.63855	0.0081333	PRKCG, EDNRA, NOS2, NOS3, KDR, EGFR, FGFR2, VEGFA	80	240	8205	3.41875	0.86142	0.013861	0.0081333
KEGG_PATHWAY	hsa04022:cGMP-PKG signaling pathway	8	9.63855	0.00108029	MAP2K1, EDNRA, MAP2K2, NOS3, MAPK1, AKT1, MAPK3, INS	80	167	8205	4.91317	0.230158	0.0020585	0.00108029
KEGG_PATHWAY	hsa04114:Oocyte meiosis	8	9.63855	0.00025121	MAP2K1, CDK2, MAPK1, IGF1, MAPK14, IGF1R, MAPK3, INS	80	131	8205	6.26336	0.058989	0.000486343	0.00025121
KEGG_PATHWAY	hsa04611:Platelet activation	8	9.63855	0.000178811	PIK3CA, SRC, NOS3, MAPK1, AKT1, F2, MAPK14, MAPK3	80	124	8205	6.61694	0.042353	0.000351806	0.000178811
KEGG_PATHWAY	hsa04152:AMPK signaling pathway	8	9.63855	0.000153485	CCND1, PIK3CA, AKT1, PPARG, IGF1, MTOR, IGF1R, INS	80	121	8205	6.78099	0.0364649	0.000304455	0.000153485
KEGG_PATHWAY	hsa04928:Parathyroid hormone synthesis, secretion and action	8	9.63855	6.64861e-05	PRKCG, CDKN1A, MAP2K1, BCL2, MAPK1, BRAF, EGFR, MAPK3	80	106	8205	7.74057	0.0159614	0.000137518	6.64861e-05
KEGG_PATHWAY	hsa05146:Amoebiasis	8	9.63855	5.19562e-05	PRKCG, IL6, CSF2, PIK3CA, NOS2, IL1B, CASP3, TNF	80	102	8205	8.04412	0.012495	0.000108391	5.19562e-05
KEGG_PATHWAY	hsa04916:Melanogenesis	8	9.63855	4.87645e-05	PRKCG, MAP2K1, MAP2K2, EP300, MAPK1, CTNNB1, KRAS, MAPK3	80	101	8205	8.12376	0.0117319	0.000102617	4.87645e-05
KEGG_PATHWAY	hsa04540:Gap junction	8	9.63855	1.98933e-05	PRKCG, MAP2K1, MAP2K2, SRC, MAPK1, KRAS, EGFR, MAPK3	80	88	8205	9.32386	0.00480266	4.26034e-05	1.98933e-05
KEGG_PATHWAY	hsa04520:Adherens junction	8	9.63855	4.75036e-06	SRC, EP300, MAPK1, CTNNB1, EGFR, TGFBR1, IGF1R, MAPK3	80	71	8205	11.5563	0.00114893	1.10537e-05	4.75036e-06
KEGG_PATHWAY	hsa04720:Long-term potentiation	8	9.63855	3.2036e-06	PRKCG, MAP2K1, MAP2K2, EP300, MAPK1, BRAF, KRAS, MAPK3	80	67	8205	12.2463	0.000774971	7.60069e-06	3.2036e-06
KEGG_PATHWAY	hsa04929:GnRH secretion	8	9.63855	2.34194e-06	PRKCG, MAP2K1, MAP2K2, PIK3CA, MAPK1, AKT1, KRAS, MAPK3	80	64	8205	12.8203	0.00056659	5.6675e-06	2.34194e-06
KEGG_PATHWAY	hsa05144:Malaria	8	9.63855	4.19459e-07	IL6, IL1B, PECAM1, CCL2, ITGAL, SELE, TNF, ICAM1	80	50	8205	16.41	0.000101504	1.15351e-06	4.52825e-07
KEGG_PATHWAY	hsa05016:Huntington disease	7	8.43373	0.0738301	CASP8, CASP3, EP300, BAX, PPARG, TP53, MTOR	80	306	8205	2.3462	1	0.113802	0.0738301
KEGG_PATHWAY	hsa04060:Cytokine-cytokine receptor interaction	7	8.43373	0.0641927	IL6, CSF2, IL1B, CCL2, FASLG, TNF, TGFBR1	80	295	8205	2.43369	1	0.100223	0.0641927
KEGG_PATHWAY	hsa04270:Vascular smooth muscle contraction	7	8.43373	0.00177662	PRKCG, MAP2K1, EDNRA, MAP2K2, MAPK1, BRAF, MAPK3	80	134	8205	5.35774	0.349702	0.00330724	0.00177662
KEGG_PATHWAY	hsa04662:B cell receptor signaling pathway	7	8.43373	0.000128717	MAP2K1, MAP2K2, PIK3CA, MAPK1, AKT1, KRAS, MAPK3	80	82	8205	8.75534	0.0306713	0.000257434	0.000128717
KEGG_PATHWAY	hsa05140:Leishmaniasis	7	8.43373	9.05406e-05	NOS2, IL1B, MAPK1, MAPK14, PTGS2, TNF, MAPK3	80	77	8205	9.32386	0.0216735	0.00018259	9.05406e-05
KEGG_PATHWAY	hsa04213:Longevity regulating pathway - multiple species	7	8.43373	2.63224e-05	PIK3CA, AKT1, KRAS, IGF1, MTOR, IGF1R, INS	80	62	8205	11.5796	0.00634985	5.58773e-05	2.63224e-05
KEGG_PATHWAY	hsa04960:Aldosterone-regulated sodium reabsorption	7	8.43373	1.20496e-06	PRKCG, PIK3CA, MAPK1, KRAS, IGF1, MAPK3, INS	80	37	8205	19.4037	0.000291558	3.06948e-06	1.20496e-06
KEGG_PATHWAY	hsa05143:African trypanosomiasis	7	8.43373	1.20496e-06	PRKCG, IL6, IL1B, FASLG, SELE, TNF, ICAM1	80	37	8205	19.4037	0.000291558	3.06948e-06	1.20496e-06
KEGG_PATHWAY	hsa04144:Endocytosis	6	7.22892	0.0938541	SRC, MDM2, EGFR, TGFBR1, FGFR2, IGF1R	80	251	8205	2.45169	1	0.143751	0.0938541
KEGG_PATHWAY	hsa05034:Alcoholism	6	7.22892	0.0338646	MAP2K1, MAPK1, BRAF, KRAS, SLC6A3, MAPK3	80	187	8205	3.29078	0.999761	0.053916	0.0338646
KEGG_PATHWAY	hsa04360:Axon guidance	6	7.22892	0.0306326	PIK3CA, SRC, MAPK1, KRAS, PTPN11, MAPK3	80	182	8205	3.38118	0.999463	0.0494206	0.0306326
KEGG_PATHWAY	hsa04310:Wnt signaling pathway	6	7.22892	0.0236961	PRKCG, CCND1, EP300, CTNNB1, TP53, PPARD	80	170	8205	3.61985	0.996983	0.0387462	0.0236961
KEGG_PATHWAY	hsa04723:Retrograde endocannabinoid signaling	6	7.22892	0.0138151	PRKCG, CNR1, MAPK1, MAPK14, PTGS2, MAPK3	80	148	8205	4.15794	0.965492	0.023217	0.0138151
KEGG_PATHWAY	hsa04110:Cell cycle	6	7.22892	0.0074242	CDKN1A, CCND1, CDK2, MDM2, EP300, TP53	80	127	8205	4.84547	0.835256	0.0129256	0.0074242
KEGG_PATHWAY	hsa04064:NF-kappa B signaling pathway	6	7.22892	0.00318635	PARP1, IL1B, BCL2, PTGS2, TNF, ICAM1	80	104	8205	5.91707	0.538064	0.00575446	0.00318635
KEGG_PATHWAY	hsa04750:Inflammatory mediator regulation of TRP channels	6	7.22892	0.0024606	PRKCG, PIK3CA, SRC, IL1B, IGF1, MAPK14	80	98	8205	6.27934	0.449098	0.0045111	0.0024606
KEGG_PATHWAY	hsa04666:Fc gamma R-mediated phagocytosis	6	7.22892	0.00235254	PRKCG, MAP2K1, PIK3CA, MAPK1, AKT1, MAPK3	80	97	8205	6.34407	0.434466	0.0043459	0.00235254
KEGG_PATHWAY	hsa05134:Legionellosis	6	7.22892	0.00020615	IL6, CASP8, IL1B, CASP3, CASP1, TNF	80	57	8205	10.7961	0.0486692	0.000402324	0.00020615
KEGG_PATHWAY	hsa04930:Type II diabetes mellitus	6	7.22892	7.32972e-05	PIK3CA, MAPK1, TNF, MTOR, MAPK3, INS	80	46	8205	13.3777	0.0175822	0.000150321	7.32972e-05
KEGG_PATHWAY	hsa04261:Adrenergic signaling in cardiomyocytes	5	6.0241	0.056248	BCL2, MAPK1, AKT1, MAPK14, MAPK3	80	150	8205	3.41875	0.999999	0.0883897	0.056248
KEGG_PATHWAY	hsa04350:TGF-beta signaling pathway	5	6.0241	0.0130822	EP300, MAPK1, TNF, TGFBR1, MAPK3	80	95	8205	5.39803	0.958696	0.0221392	0.0130822
KEGG_PATHWAY	hsa05120:Epithelial cell signaling in Helicobacter pylori infection	5	6.0241	0.00451208	SRC, CASP3, PTPN11, MAPK14, EGFR	80	70	8205	7.32589	0.665257	0.00797024	0.00451208
KEGG_PATHWAY	hsa04920:Adipocytokine signaling pathway	5	6.0241	0.00428513	STAT3, AKT1, PTPN11, TNF, MTOR	80	69	8205	7.43207	0.646273	0.00762502	0.00428513
KEGG_PATHWAY	hsa05416:Viral myocarditis	5	6.0241	0.00257992	CASP8, CCND1, CASP3, ITGAL, ICAM1	80	60	8205	8.54688	0.464818	0.0046943	0.00257992
KEGG_PATHWAY	hsa04913:Ovarian steroidogenesis	5	6.0241	0.00141141	ALOX5, IGF1, PTGS2, IGF1R, INS	80	51	8205	10.0551	0.289512	0.00264777	0.00141141
KEGG_PATHWAY	hsa04640:Hematopoietic cell lineage	4	4.81928	0.0698862	IL6, CSF2, IL1B, TNF	80	99	8205	4.14394	1	0.108413	0.0698862
KEGG_PATHWAY	hsa03320:PPAR signaling pathway	4	4.81928	0.0353651	MMP1, APOA2, PPARG, PPARD	80	75	8205	5.47	0.999836	0.0559369	0.0353651
KEGG_PATHWAY	hsa05321:Inflammatory bowel disease	4	4.81928	0.0244833	IL6, IL1B, STAT3, TNF	80	65	8205	6.31154	0.997518	0.0397648	0.0244833
KEGG_PATHWAY	hsa05217:Basal cell carcinoma	4	4.81928	0.0225637	CDKN1A, BAX, CTNNB1, TP53	80	63	8205	6.5119	0.996006	0.0374001	0.0225637
KEGG_PATHWAY	hsa04923:Regulation of lipolysis in adipocytes	4	4.81928	0.0181401	PIK3CA, AKT1, PTGS2, INS	80	58	8205	7.07328	0.988088	0.0302752	0.0181401
KEGG_PATHWAY	hsa04940:Type I diabetes mellitus	4	4.81928	0.00803974	IL1B, FASLG, TNF, INS	80	43	8205	9.5407	0.85822	0.0137987	0.00803974
KEGG_PATHWAY	hsa05332:Graft-versus-host disease	4	4.81928	0.00753037	IL6, IL1B, FASLG, TNF	80	42	8205	9.76786	0.839466	0.0130168	0.00753037
KEGG_PATHWAY	hsa04215:Apoptosis - multiple species	4	4.81928	0.00348539	CASP8, CASP3, BCL2, BAX	80	32	8205	12.8203	0.570416	0.00624789	0.00348539
KEGG_PATHWAY	hsa01523:Antifolate resistance	3	3.61446	0.0334581	IL6, IL1B, TNF	80	30	8205	10.2562	0.999735	0.0536216	0.0334581

## Sheet: Sheet7
Term	GeenRatio（%）	PValue	Count
hsa05200:Pathways in cancer	51.8072	1.13592e-29	43
hsa05205:Proteoglycans in cancer	36.1446	5.00197e-27	30
hsa05163:Human cytomegalovirus infection	33.7349	3.92983e-23	28
hsa05417:Lipid and atherosclerosis	32.5301	2.43051e-22	27
hsa04151:PI3K-Akt signaling pathway	31.3253	9.89873e-16	26
hsa05161:Hepatitis B	30.1205	9.4211e-23	25
hsa05215:Prostate cancer	30.1205	1.77829e-28	25
hsa05165:Human papillomavirus infection	28.9157	2.50706e-14	24
hsa05167:Kaposi sarcoma-associated herpesvirus infection	28.9157	1.55328e-19	24
hsa04010:MAPK signaling pathway	27.7108	2.22887e-14	23
hsa01522:Endocrine resistance	27.7108	4.60041e-25	23
hsa05022:Pathways of neurodegeneration - multiple diseases	26.506	2.23788e-09	22
hsa04015:Rap1 signaling pathway	26.506	2.59672e-16	22
hsa04068:FoxO signaling pathway	26.506	1.18191e-20	22
hsa05206:MicroRNAs in cancer	25.3012	6.71276e-12	21
hsa04933:AGE-RAGE signaling pathway in diabetic complications	25.3012	1.03439e-21	21
hsa01521:EGFR tyrosine kinase inhibitor resistance	25.3012	5.96437e-24	21
hsa05166:Human T-cell leukemia virus 1 infection	24.0964	1.59335e-13	20
hsa05160:Hepatitis C	24.0964	2.35832e-16	20
hsa05226:Gastric cancer	24.0964	8.69726e-17	20
